# Supplementary material for: Evidence for modulation of the fecal microbiota profile by diet in lactating buffalo
Source: Front Vet Sci. 2026 Feb 17;13:1739986. doi: 10.3389/fvets.2026.1739986 (PMC12955644; doi:10.3389/fvets.2026.1739986)
Supplement: Supplementary file 1 [file Data_Sheet_1.zip]

Archive with 7 entries (6 files):
- supplementary files/
- supplementary files/Supplementary_Material.docx
- supplementary files/Supplementary_tableS1.xlsx
- supplementary files/Supplementary_tableS2.xlsx
- supplementary files/Supplementary_tableS3.xlsx
- supplementary files/Supplementary_tableS4.xlsx
- supplementary files/Supplementary_tableS5.xlsx
