# Supplementary material for: Evidence for modulation of the fecal microbiota profile by diet in lactating buffalo
Source: Front Vet Sci. 2026 Feb 17;13:1739986. doi: 10.3389/fvets.2026.1739986 (PMC12955644; doi:10.3389/fvets.2026.1739986)
Supplement: Supplementary file 1 [file Data_Sheet_1.zip › supplementary files/Supplementary_tableS1.xlsx]

## Sheet: beta
VAR		p-value Bray Curtis dissimilarity	p-value Unweighted Unifrac distance	p-value Weighted Unifra distance	p-value Camberra distance
DIET	MY_C	0.0888	0.8202	0.2336	0.1155
DIET	ECM_C	0.0368	0.5651	0.2149	0.0608
DIET	CP_C	0.4593	0.5496	0.7411	0.2978
DIET	NDF_C	0.0097	0.0405	0.0381	0.0002
DIET	starch_C	0.023	0.0434	0.1145	0.0069
DIET	bottom_c	0.0051	0.2554	0.034	0.0016
DIET	Ins_Mais_Class	0.0746	0.0472	0.1288	0.0134
DIET	Ins_Frum_Class	0.1043	0.5942	0.2651	0.1544
DIET	Ins_Sorgo_Class	0.0758	0.0521	0.0531	0.1985
DIET	LS_C	0.0001	0.0002	0.0002	0.0001
DIET	F.C_ratio	0.0125	0.1262	0.0246	0.0056
DIET	UFL_C	0.0002	0.079	0.0097	0.0001
DIET	For_C18.2n6c_LA_C	0.0001	0.002	0.0013	0.0001
DIET	For_C18.3.n6_GLA_C	0.0171	0.0315	0.072	0.0015
DIET	For_C18.3n3_ALA_C	0.0001	0.0043	0.0034	0.0001
DIET	For_SFA_C	0.0006	0.0055	0.0027	0.0008
DIET	For_MUFA_C	0.1387	0.0547	0.0369	0.1155
DIET	For_PUFAn3_C	0.0001	0.0043	0.0034	0.0001
DIET	For_PUFAtot_C	0.0006	0.0763	0.0045	0.0068

## Sheet: legend
MY_C	Milk Yield
ECM_C	Energy corrected milk
CP_C	Crude protein
NDF_C	aNDF
starch_C	Starch
bottom_c	Bottom (particles <4mm)
Ins_Mais_Class	cornsilage
Ins_Frum_Class	grass silage
Ins_Sorgo_Class	Sorghum silage
LS_C	Linseed
F.C_ratio	Forage to concetrate ratio
MFU_C	Milk forage unit
For_C18.2n6c_LA_C	Linolenic acid
For_C18.3.n6_GLA_C	Gamma-linolenic acid
For_C18.3n3_ALA_C	Alpha-linolenic acid
For_SFA_C	Saturated fatty acid
For_MUFA_C	Monoinsatured fatty acid
For_PUFAn3_C	Polinsatured omega 3
For_PUFAtot_C	Polinsatured total
