# Supplementary material for: Evidence for modulation of the fecal microbiota profile by diet in lactating buffalo
Source: Front Vet Sci. 2026 Feb 17;13:1739986. doi: 10.3389/fvets.2026.1739986 (PMC12955644; doi:10.3389/fvets.2026.1739986)
Supplement: Supplementary file 1 [file Data_Sheet_1.zip › supplementary files/Supplementary_tableS2.xlsx]

## Sheet: Foglio1
sample-id	reads-raw	fraction-artifact-with-minsize	fraction-artifact	fraction-missed-reference	unique-reads-derep	reads-derep	unique-reads-deblur	reads-deblur	unique-reads-hit-artifact	reads-hit-artifact	unique-reads-chimeric	reads-chimeric	unique-reads-hit-reference	reads-hit-reference	unique-reads-missed-reference	reads-missed-reference
6-9-S93	112130	0.372969	0.0	0.000045	7187	70309	3464	45746	0	0	483	1423	2334	43059	1	2
2-9-S57	147647	0.374203	0.0	0.000000	9457	92397	4401	58909	0	0	820	2104	2595	54865	0	0
3-9-S69	158699	0.374495	0.0	0.000000	9074	99267	3647	62497	0	0	691	2191	2310	59103	0	0
1-7-S55	173183	0.376971	0.0	0.000000	10691	107898	4633	69501	0	0	1165	3283	2410	64119	0	0
3-8-S68	132675	0.377607	0.0	0.000000	8119	82576	3755	52779	0	0	564	1487	2477	49915	0	0
1-11-S11	166962	0.331045	0.0	0.000029	9750	111690	3604	72246	0	0	811	2552	2114	68387	1	2
9-10-S82	143032	0.380516	0.0	0.000000	8958	88606	4088	56501	0	0	793	2023	2440	52823	0	0
7-10-S58	163194	0.332598	0.0	0.000000	9201	108916	3286	68325	0	0	733	2793	1968	64427	0	0
7-12-S36	231632	0.332687	0.0	0.000000	12898	154571	4556	96449	0	0	1235	3935	2320	90518	0	0
8-11-S59	162827	0.334404	0.0	0.000119	9659	108377	3603	69658	0	0	744	2249	2072	65808	1	8
8-12-S48	181239	0.334961	0.0	0.000000	10997	120531	4508	77341	0	0	826	2263	2670	72998	0	0
5-11-S35	151233	0.336792	0.0	0.000000	9289	100299	4057	63577	0	0	675	2005	2549	59930	0	0
3-10-S34	191710	0.341234	0.0	0.000000	11337	126292	4406	78592	0	0	1112	3009	2384	73832	0	0
2-8-S56	230782	0.341552	0.0	0.000000	13528	151958	5379	94678	0	0	1452	3660	2642	88484	0	0
4-12-S12	198077	0.343245	0.0	0.000039	12371	130088	5354	80118	0	0	1133	2856	2919	74704	1	3
5-10-S46	154882	0.345515	0.0	0.000000	9238	101368	3916	63929	0	0	885	2497	2241	59907	0	0
4-8-S80	166356	0.345837	0.0	0.000000	10603	108824	4821	67479	0	0	798	2070	2930	63230	0	0
8-7-S8	201833	0.383738	0.0	0.000000	12412	124382	5602	77602	0	0	1299	3099	3020	71920	0	0
9-12-S60	155791	0.346676	0.0	0.000000	8619	101782	3176	62887	0	0	646	1848	1955	59914	0	0
5-12-S24	201948	0.346723	0.0	0.000000	11902	131928	4990	83246	0	0	1158	2991	2752	78133	0	0
4-11-S23	195018	0.349696	0.0	0.000000	11810	126821	5070	78423	0	0	916	2396	2973	73704	0	0
1-8-S44	154138	0.349940	0.0	0.000000	9800	100199	4284	63449	0	0	963	2486	2368	59085	0	0
10-7-S32	205343	0.351933	0.0	0.000025	12630	133076	5339	82751	0	0	1615	4217	2516	76170	1	2
6-11-S47	148518	0.352382	0.0	0.000000	8911	96183	3700	61208	0	0	618	1817	2397	58087	0	0
9-8-S33	180429	0.355458	0.0	0.000000	10532	116294	4230	72997	0	0	1302	3540	2042	67736	0	0
5-7-S79	158931	0.357249	0.0	0.000000	9809	102153	4312	65083	0	0	938	2255	2452	61031	0	0
1-12-S83	153791	0.359332	0.0	0.000000	8211	98529	2892	64060	0	0	597	1630	1752	61375	0	0
9-7-S20	178014	0.359365	0.0	0.000000	10586	114042	4361	71705	0	0	1162	3286	2161	66172	0	0
6-8-S9	189413	0.390770	0.0	0.000201	11101	115396	4904	72892	0	0	1222	3340	2708	67633	1	14
2-12-S95	119889	0.359900	0.0	0.000000	7034	76741	3057	49047	0	0	440	1056	2119	47073	0	0
10-9-S10	215417	0.360320	0.0	0.000060	12988	137798	5597	86226	0	0	1174	3287	3129	80353	1	5
6-7-S91	142471	0.361793	0.0	0.000000	8304	90926	3623	58215	0	0	884	2509	2047	54325	0	0
5-8-S92	107767	0.362393	0.0	0.000000	6637	68713	3090	45080	0	0	409	1343	2160	42682	0	0
8-8-S21	152182	0.364839	0.0	0.000000	9370	96660	4244	61489	0	0	905	2391	2479	57426	0	0
10-8-S45	159924	0.365818	0.0	0.000048	10327	101421	4817	64682	0	0	942	2586	2757	59925	1	3
4-9-S81	151931	0.366870	0.0	0.000000	10003	96192	4844	60557	0	0	971	2386	2797	56110	0	0
8-10-S70	132750	0.370109	0.0	0.000000	7942	83618	3472	53753	0	0	554	1553	2303	51062	0	0
1-10-S22	161832	0.371070	0.0	0.000000	9139	101781	3678	65080	0	0	827	2263	2207	61554	0	0
10-11-S71	145950	0.372778	0.0	0.000035	8088	91543	3160	58900	0	0	523	1331	2117	56604	1	2
3-7-S67	133993	0.391901	0.0	0.000000	8080	81481	3536	51970	0	0	677	1843	2170	48820	0	0
10-10-S94	132733	0.455087	0.0	0.000044	7877	72328	3944	46709	0	0	535	1398	2593	43660	1	2
