# Supplementary material for: Evidence for modulation of the fecal microbiota profile by diet in lactating buffalo
Source: Front Vet Sci. 2026 Feb 17;13:1739986. doi: 10.3389/fvets.2026.1739986 (PMC12955644; doi:10.3389/fvets.2026.1739986)
Supplement: Supplementary file 1 [file Data_Sheet_1.zip › supplementary files/Supplementary_tableS4.xlsx]

## Sheet: Phylum
	F:C_high_mean	F:C_high_sd	F:C_low_mean	F:C_low_sd	baseMean	log2FoldChange	lfcSE	stat	pvalue	padj	Kingdom	Phylum	Class	Order	Family	Genus	Species
a80f84fec32c20122aa20965fb4fdaec	1.22691	0.338324	1.73743	0.594573	854.511	-0.661767	0.26482	-2.49893	0.0124569	0.124569	d__Bacteria	Proteobacteria
d30647a38f0a71e9038b0a7f6a44d0f6	0.0240574	0.00725183	0.0321294	0.0120173	16.5934	-0.605786	0.28914	-2.09513	0.0361591	0.180796	d__Bacteria	Patescibacteria
7a22104d7ba5161679014547f9c7df12	0.172933	0.0856005	0.0960725	0.0741025	65.9243	0.563142	0.308447	1.82573	0.0678909	0.226303	d__Bacteria	Verrucomicrobiota
3b553c07d6fabedfa970ee7d8e72862a	3.71729	1.43578	3.90957	1.3242	2033.46	-0.30912	0.20208	-1.52969	0.126094	0.252188	d__Bacteria	Spirochaetota
a1dc0899f246ee81f1eda11c6e9283ba	0.460441	0.292176	0.263483	0.177268	169.23	0.439283	0.284459	1.54428	0.122521	0.252188	d__Bacteria	Cyanobacteria
79880f56d860e3c7b762ba062920630c	0.0228649	0.0160465	0.0114457	0.00601455	9.13792	0.471482	0.330569	1.42627	0.15379	0.256316	d__Bacteria	Desulfobacterota
bfb3be89ae3c9d70d09687d77b61e41e	54.9982	2.74325	56.7812	3.04597	31231.5	-0.213482	0.188228	-1.13417	0.256724	0.366748	d__Bacteria	Firmicutes
05d16c7bdfb656790bf6a231c14a752c	39.3107	2.2585	37.1289	3.35886	21039.6	-0.112017	0.170296	-0.657777	0.510682	0.638352	d__Bacteria	Bacteroidota
88f6f535036c76d6602aca4a9f99ee78	0.0463546	0.0677739	0.0261792	0.0340726	15.9622	0.184538	0.643275	0.286872	0.77421	0.841596	d__Bacteria	Fibrobacterota
cbc798ae9f6cdc9beb16ec650091bdc0	0.0202489	0.0248162	0.0136144	0.0264851	8.44225	0.133433	0.667658	0.199852	0.841596	0.841596	d__Bacteria	Elusimicrobiota

## Sheet: Family
	F:C_high_mean	F:C_high_sd	F:C_low_mean	F:C_low_sd	baseMean	log2FoldChange	lfcSE	stat	pvalue	padj	Kingdom	Phylum	Class	Order	Family	Genus	Species
3ee81e608dda61d25b14bf77d2657a79	1.16186	0.510216	2.32053	1.1793	928.782	-1.09311	0.263842	-4.14305	3.42712e-05	0.00174783	d__Bacteria	Firmicutes	Clostridia	Clostridiales	Clostridiaceae
527bf673f5943b674288bb4826223b9a	10.9192	1.49338	14.7095	3.10118	6760.14	-0.535564	0.138765	-3.8595	0.000113621	0.00289735	d__Bacteria	Firmicutes	Clostridia	Lachnospirales	Lachnospiraceae
825c801a27341344d296a2c9e0396679	0.0573207	0.0531687	0.13444	0.10108	52.6874	-1.33495	0.41664	-3.20409	0.00135489	0.0230331	d__Bacteria	Firmicutes	Negativicutes	Veillonellales-Selenomonadales	Selenomonadaceae
2a315b1dec1786f7bc15ce5583529381	3.1739	0.39226	2.45628	0.600592	1445.08	0.302762	0.0992266	3.05122	0.00227917	0.028846	d__Bacteria	Firmicutes	Clostridia	Oscillospirales	[Eubacterium]_coprostanoligenes_group
a80f84fec32c20122aa20965fb4fdaec	0.81884	0.358133	1.33913	0.620131	574.064	-0.808646	0.270827	-2.98584	0.00282804	0.028846	d__Bacteria	Proteobacteria	Gammaproteobacteria	Aeromonadales	Succinivibrionaceae
78f84fec9ae20765a66a03147860b479	0.570548	0.160346	0.705981	0.151832	336.561	-0.38866	0.170227	-2.28319	0.0224189	0.142921	d__Bacteria	Firmicutes	Bacilli	Erysipelotrichales	Erysipelatoclostridiaceae
9670f02362812c99e8c1f64e17dc75f0	0.0503652	0.0138766	0.0656563	0.0218433	31.1774	-0.453002	0.197518	-2.29347	0.0218209	0.142921	d__Bacteria	Firmicutes	Clostridia	Lachnospirales	Defluviitaleaceae
adcd966c766bc403d62e3ff45e8048ab	1.0933	0.37135	1.39031	0.457804	655.548	-0.450345	0.196868	-2.28755	0.0221636	0.142921	d__Bacteria	Firmicutes	Bacilli	Erysipelotrichales	Erysipelotrichaceae
77c8e718b3e17a1c742a054b663677cf	1.06858	0.188887	0.867935	0.164084	498.3	0.218984	0.0985251	2.22262	0.0262415	0.148702	d__Bacteria	Firmicutes	Clostridia	Oscillospirales	Butyricicoccaceae
7a22104d7ba5161679014547f9c7df12	0.177613	0.0880333	0.0983355	0.0760074	69.8356	0.758636	0.351662	2.15728	0.0309835	0.158016	d__Bacteria	Verrucomicrobiota	Lentisphaeria	Victivallales	Victivallaceae
79880f56d860e3c7b762ba062920630c	0.0234938	0.0165411	0.0117047	0.0061644	9.85534	0.747436	0.353346	2.11531	0.0344034	0.158257	d__Bacteria	Desulfobacterota	Desulfovibrionia	Desulfovibrionales	Desulfovibrionaceae
a1dc0899f246ee81f1eda11c6e9283ba	0.473173	0.301291	0.269324	0.181346	184.161	0.719176	0.345234	2.08316	0.0372369	0.158257	d__Bacteria	Cyanobacteria	Vampirivibrionia	Gastranaerophilales	Gastranaerophilales
c3ab3c9fa55d0658c805ded1b293ecd6	0.00468884	0.011599	0.000548743	0.00134538	2.47354	1.38567	0.689727	2.00901	0.0445364	0.16224	d__Bacteria	Proteobacteria	Gammaproteobacteria	Enterobacterales	Enterobacteriaceae
d30647a38f0a71e9038b0a7f6a44d0f6	0.0246893	0.00747176	0.0328714	0.0123521	15.9394	-0.478841	0.237609	-2.01525	0.0438789	0.16224	d__Bacteria	Patescibacteria	Saccharimonadia	Saccharimonadales	Saccharimonadaceae
1b2179abe939add51e759c27bd3e1bfa	1.38199	0.345984	1.08381	0.216199	641.789	0.289064	0.15128	1.91078	0.0560327	0.186602	d__Bacteria	Firmicutes	Clostridia	Monoglobales	Monoglobaceae
fdd78801a6222753c2b7312ce54cf40e	0.0598614	0.0428926	0.0885511	0.0252685	40.5191	-0.596805	0.3155	-1.89162	0.0585419	0.186602	d__Bacteria	Bacteroidota	Bacteroidia	Bacteroidales	Tannerellaceae
93bc521bc81d198dd71fc74447a898df	10.1304	2.09957	8.11889	2.24064	4686.9	0.252954	0.137731	1.83658	0.066272	0.198816	d__Bacteria	Firmicutes	Clostridia	Oscillospirales	UCG-010
1177f2ed5609676002f39a2adca96124	0.138034	0.1181	0.0667947	0.0523736	52.1397	0.874525	0.522241	1.67456	0.0940204	0.266391	d__Bacteria	Bacteroidota	Bacteroidia	Bacteroidales	Dysgonomonadaceae
0799785da64542cbfb2f870507f5d767	0.208035	0.0826806	0.245489	0.0685409	120.547	-0.315112	0.213422	-1.47648	0.139816	0.375295	d__Bacteria	Proteobacteria	Gammaproteobacteria	Burkholderiales	Sutterellaceae
e2823bd233f1c04547d610c55a48caf7	0.128239	0.131496	0.0619467	0.059805	47.7981	0.888661	0.638795	1.39115	0.164179	0.418657	d__Bacteria	Bacteroidota	Bacteroidia	Bacteroidales	p-251-o5
05d16c7bdfb656790bf6a231c14a752c	8.76271	0.957939	9.08646	1.3765	4637.92	-0.13146	0.0978384	-1.34364	0.179065	0.434871	d__Bacteria	Bacteroidota	Bacteroidia	Bacteroidales	Prevotellaceae
7061ee748a1cd4b1cee2128025442234	0.25901	0.0979877	0.199672	0.0948395	116.642	0.288274	0.220238	1.30892	0.190563	0.436444	d__Bacteria	Firmicutes	Clostridia	Clostridia_vadinBB60_group	Clostridia_vadinBB60_group
f772eb7915a9b0145d411ec90a58d8b8	0.294582	0.0883026	0.324707	0.0960459	161.61	-0.231537	0.179397	-1.29064	0.196827	0.436444	d__Bacteria	Firmicutes	Clostridia	Peptococcales	Peptococcaceae
36f552d076dc75a89a051f7325261274	0.150166	0.0679814	0.175177	0.0569663	86.2613	-0.278707	0.235897	-1.18147	0.237414	0.504505	d__Bacteria	Bacteroidota	Bacteroidia	Bacteroidales	Barnesiellaceae
a26cc9ef34b4f42af3722d38afb42dd9	1.22439	0.726195	0.870125	0.417673	522.791	0.386746	0.338624	1.14211	0.253408	0.516952	d__Bacteria	Bacteroidota	Bacteroidia	Bacteroidales	p-2534-18B5_gut_group
bfb3be89ae3c9d70d09687d77b61e41e	14.2349	1.08233	14.1804	0.885832	7389.15	-0.079158	0.0802013	-0.986992	0.323646	0.634845	d__Bacteria	Firmicutes	Clostridia	Oscillospirales	Oscillospiraceae
3b553c07d6fabedfa970ee7d8e72862a	3.81511	1.47381	3.9964	1.34867	2025.02	-0.171327	0.199145	-0.86031	0.389618	0.685191	d__Bacteria	Spirochaetota	Spirochaetia	Spirochaetales	Spirochaetaceae
4ba2fb0091662152c506dcee6d957c0d	0.165863	0.090453	0.129107	0.0686735	74.6517	0.271742	0.310881	0.874102	0.382062	0.685191	d__Bacteria	Proteobacteria	Alphaproteobacteria	Rhodospirillales	uncultured
88f6f535036c76d6602aca4a9f99ee78	0.0477098	0.0698225	0.0267305	0.034705	19.1497	0.643808	0.730517	0.881304	0.378153	0.685191	d__Bacteria	Fibrobacterota	Fibrobacteria	Fibrobacterales	Fibrobacteraceae
9f88ed9776f8ac8683a0289c12a34e91	3.80366	0.897532	3.90469	1.13345	2010.67	-0.132383	0.164495	-0.80478	0.420947	0.715609	d__Bacteria	Firmicutes	Clostridia	Peptostreptococcales-Tissierellales	Peptostreptococcaceae
2a2f7bd36bbcc3b811f94dc146ebb4a5	2.38288	0.417936	2.14262	0.281401	1176.92	0.0797438	0.113026	0.705533	0.480479	0.734493	d__Bacteria	Firmicutes	Clostridia	Oscillospirales	Ruminococcaceae
4f213a9be48dc2ccb63ff7c329a4ee75	2.55399	0.559552	2.28153	0.50601	1243.74	0.077374	0.126651	0.610923	0.541251	0.734493	d__Bacteria	Bacteroidota	Bacteroidia	Bacteroidales	uncultured
5218e80b3a35f14bfc2ae5584bdce196	0.394764	0.157038	0.334448	0.160802	184.386	0.162572	0.247144	0.657803	0.510665	0.734493	d__Bacteria	Bacteroidota	Bacteroidia	Bacteroidales	F082
570a1e4740989517a4cd7f2788b4d1d0	0.304966	0.0746688	0.307131	0.092804	159.66	-0.0974229	0.166299	-0.58583	0.55799	0.734493	d__Bacteria	Firmicutes	Bacilli	RF39	RF39
64496feaef8a8c20870626380e62ab7d	0.692401	0.182178	0.689279	0.184266	354.811	-0.0870653	0.134807	-0.64585	0.518376	0.734493	d__Bacteria	Bacteroidota	Bacteroidia	Bacteroidales	Paludibacteraceae
b5a17ef5b24a6a0162841ea2d8dad6f1	0.0205552	0.024113	0.0254816	0.0198978	12.8878	-0.343684	0.553032	-0.621455	0.5343	0.734493	d__Bacteria	Bacteroidota	Bacteroidia	Bacteroidales	gir-aah93h0
ca6270fae683a16f20133fa0ef6e058b	0.545994	0.147315	0.539271	0.103211	280.394	-0.0743886	0.128176	-0.580361	0.561671	0.734493	d__Bacteria	Firmicutes	Clostridia	Peptostreptococcales-Tissierellales	Anaerovoracaceae
cbc798ae9f6cdc9beb16ec650091bdc0	0.0208328	0.025582	0.0138584	0.0269203	9.34668	0.436234	0.722981	0.603382	0.546254	0.734493	d__Bacteria	Elusimicrobiota	Elusimicrobia	Elusimicrobiales	Elusimicrobiaceae
e2f1f2945857ac5bc931cadc75dc831d	0.129498	0.0947106	0.100728	0.0591999	58.9037	0.233709	0.323574	0.722274	0.470126	0.734493	d__Bacteria	Firmicutes	Clostridia	Clostridia	Hungateiclostridiaceae
3f7b56db28761cbcc8fe45cabea11f28	0.0359295	0.044385	0.0442458	0.0502905	21.6755	-0.27789	0.574279	-0.483893	0.628462	0.801289	d__Bacteria	Firmicutes	Negativicutes	Veillonellales-Selenomonadales	uncultured
bc2bb6e9359b5ee4f74f28bff625e559	0.0483614	0.0184744	0.0419639	0.0231813	23.7871	0.11613	0.259767	0.447057	0.654834	0.81455	d__Bacteria	Bacteroidota	Bacteroidia	Bacteroidales	Marinifilaceae
22f86b0bb18e361b956ed8007b4117ed	0.0612948	0.0213416	0.0542516	0.0209856	30.8895	0.0883905	0.232063	0.38089	0.703285	0.823033	d__Bacteria	Firmicutes	Clostridia	Oscillospirales	Oscillospirales
806aaad9d73d2b1bdde7db558db37084	0.448769	0.194192	0.403956	0.180926	216.932	0.075429	0.220859	0.341525	0.732708	0.823033	d__Bacteria	Firmicutes	Bacilli	Izemoplasmatales	Izemoplasmatales
810e6b995049b7a9b459755a1f29f02a	1.29637	0.362067	1.25234	0.162269	663.143	-0.0479468	0.138853	-0.345306	0.729865	0.823033	d__Bacteria	Firmicutes	Clostridia	Christensenellales	Christensenellaceae
e17052731e332c5d4beb02d5bd8b0b10	1.91193	0.606678	1.74811	0.400748	958.536	0.061925	0.188364	0.328752	0.742343	0.823033	d__Bacteria	Bacteroidota	Bacteroidia	Bacteroidales	Muribaculaceae
fbae8c0ca82c191f050cac14afbfc220	11.7199	1.43943	10.864	1.16849	5851.92	0.0284604	0.0865568	0.328806	0.742302	0.823033	d__Bacteria	Bacteroidota	Bacteroidia	Bacteroidales	Rikenellaceae
00facb2a532857f605b48dea7cc8c1c4	3.55367	0.547572	3.37609	0.640818	1791.28	-0.0193743	0.102659	-0.188725	0.850308	0.903453	d__Bacteria	Bacteroidota	Bacteroidia	Bacteroidales	Bacteroidales_RF16_group
3300b5f746bfd6ef9ba5ac46bbfca793	0.568695	0.138374	0.548676	0.142731	287.663	-0.0277225	0.136277	-0.203428	0.838801	0.903453	d__Bacteria	Firmicutes	Clostridia	Clostridia_UCG-014	Clostridia_UCG-014
76e7053653e7dd17f453a6f2673d937f	7.28304	0.691994	6.77997	0.800982	3647.29	0.0110448	0.0852555	0.129549	0.896923	0.933532	d__Bacteria	Bacteroidota	Bacteroidia	Bacteroidales	Bacteroidaceae
4a3c6013100ae03297bb648d080f3117	0.242411	0.12807	0.231167	0.0659287	126.928	0.0199429	0.26875	0.074206	0.940847	0.953996	d__Bacteria	Firmicutes	Bacilli	Acholeplasmatales	Acholeplasmataceae
69847b580039208dfcac8be9df2ec2a2	1.36146	0.394354	1.25943	0.300257	684.488	-0.00958734	0.166189	-0.0576894	0.953996	0.953996	d__Bacteria	Firmicutes	Negativicutes	Acidaminococcales	Acidaminococcaceae

## Sheet: Genus
	F:C_high_mean	F:C_high_sd	F:C_low_mean	F:C_low_sd	baseMean	log2FoldChange	lfcSE	stat	pvalue	padj	Kingdom	Phylum	Class	Order	Family	Genus	Species
3f60c8cbe1b1f43304856ec500b938f9	0.0801787	0.0585987	0.446289	0.593258	114.837	-2.42454	0.481302	-5.03746	4.71742e-07	4.81177e-05	d__Bacteria	Firmicutes	Clostridia	Clostridiales	Clostridiaceae	Clostridium_sensu_stricto_6
e3b236fa25db222fda2f1e82c182ef44	0.0119353	0.00735908	0.0301993	0.0106887	10.1354	-1.10978	0.270323	-4.10537	4.03668e-05	0.00205871	d__Bacteria	Firmicutes	Clostridia	Christensenellales	Christensenellaceae	uncultured
3e75ad65d3813b19fcbc4285193032cf	0.720283	0.24454	1.3582	0.682527	452.651	-0.868082	0.219903	-3.94757	7.89476e-05	0.00268422	d__Bacteria	Firmicutes	Clostridia	Lachnospirales	Lachnospiraceae	Cellulosilyticum
2a315b1dec1786f7bc15ce5583529381	3.63858	0.42733	2.89362	0.657238	1438.21	0.39603	0.112442	3.52209	0.000428162	0.00826674	d__Bacteria	Firmicutes	Clostridia	Oscillospirales	[Eubacterium]_coprostanoligenes_group	[Eubacterium]_coprostanoligenes_group
3ee81e608dda61d25b14bf77d2657a79	1.2583	0.588935	2.32313	1.03078	778.451	-0.83157	0.238395	-3.4882	0.000486279	0.00826674	d__Bacteria	Firmicutes	Clostridia	Clostridiales	Clostridiaceae	Clostridium_sensu_stricto_1
be3523023f189713d9f30a1eead5e402	0.0520486	0.0270088	0.0230369	0.0153325	17.4937	1.16755	0.333371	3.50225	0.00046135	0.00826674	d__Bacteria	Verrucomicrobiota	Lentisphaeria	Victivallales	Victivallaceae	Victivallis
2a2f7bd36bbcc3b811f94dc146ebb4a5	1.25292	0.269435	1.02137	0.171988	500.482	0.360165	0.113506	3.17309	0.00150828	0.0215955	d__Bacteria	Firmicutes	Clostridia	Oscillospirales	Ruminococcaceae	uncultured
5b23d91f79152fd36d7b1048758b2801	0.10955	0.0613851	0.205621	0.0744484	69.5165	-0.824778	0.26273	-3.13926	0.00169377	0.0215955	d__Bacteria	Firmicutes	Clostridia	Oscillospirales	Ruminococcaceae	Negativibacillus
77c8e718b3e17a1c742a054b663677cf	1.19267	0.222214	0.981703	0.181666	478.789	0.346893	0.112687	3.07837	0.00208134	0.0235885	d__Bacteria	Firmicutes	Clostridia	Oscillospirales	Butyricicoccaceae	UCG-009
825c801a27341344d296a2c9e0396679	0.0661459	0.0618421	0.161158	0.128116	50.7054	-1.19256	0.412808	-2.8889	0.00386595	0.0394327	d__Bacteria	Firmicutes	Negativicutes	Veillonellales-Selenomonadales	Selenomonadaceae	Anaerovibrio
1b2179abe939add51e759c27bd3e1bfa	1.58746	0.406336	1.27985	0.241155	633.306	0.3796	0.143129	2.65215	0.00799814	0.0741646	d__Bacteria	Firmicutes	Clostridia	Monoglobales	Monoglobaceae	Monoglobus
ac4a40f8d6017bce11451260766520c8	0.0774927	0.150166	0.221744	0.147336	66.8821	-1.35445	0.517451	-2.61754	0.00885649	0.0752802	d__Bacteria	Proteobacteria	Gammaproteobacteria	Aeromonadales	Succinivibrionaceae	Succinivibrio
79880f56d860e3c7b762ba062920630c	0.0269432	0.0191142	0.0138323	0.00729096	9.99493	0.864889	0.340571	2.53952	0.0111004	0.0823441	d__Bacteria	Desulfobacterota	Desulfovibrionia	Desulfovibrionales	Desulfovibrionaceae	Mailhella
dbf0fca530f33a06cab85d0b597102e8	0.569191	0.109922	0.768012	0.244303	291.723	-0.368854	0.146766	-2.51322	0.0119636	0.0823441	d__Bacteria	Firmicutes	Clostridia	Lachnospirales	Lachnospiraceae	Coprococcus
f3a08599e192fec3329d8282625ca8a6	0.18153	0.0746008	0.296731	0.198966	104.83	-0.659944	0.263037	-2.50894	0.0121094	0.0823441	d__Bacteria	Firmicutes	Clostridia	Lachnospirales	Lachnospiraceae	Blautia
9e6f274a5fe6d1848646e7a8707abc74	0.0499372	0.0547109	0.0165063	0.0177907	15.4355	1.4756	0.600571	2.45699	0.0140106	0.0893175	d__Bacteria	Firmicutes	Clostridia	Lachnospirales	Lachnospiraceae	Lachnospiraceae_NK4A136_group
93bc521bc81d198dd71fc74447a898df	11.6173	2.40726	9.55944	2.49568	4677.91	0.359198	0.155522	2.30962	0.0209092	0.123756	d__Bacteria	Firmicutes	Clostridia	Oscillospirales	UCG-010	UCG-010
b84b2897ea95b683b0fc128a49e85055	0.120994	0.0939664	0.079038	0.0276	44.5592	0.641617	0.282332	2.27256	0.0230526	0.123756	d__Bacteria	Firmicutes	Clostridia	Lachnospirales	Lachnospiraceae	Dorea
c3ab3c9fa55d0658c805ded1b293ecd6	0.00544284	0.0135149	0.000670378	0.00163952	2.42523	1.47133	0.64484	2.2817	0.0225073	0.123756	d__Bacteria	Proteobacteria	Gammaproteobacteria	Enterobacterales	Enterobacteriaceae	Escherichia-Shigella
a1dc0899f246ee81f1eda11c6e9283ba	0.541941	0.345041	0.316752	0.209896	189.451	0.82917	0.375483	2.20828	0.027225	0.138847	d__Bacteria	Cyanobacteria	Vampirivibrionia	Gastranaerophilales	Gastranaerophilales	Gastranaerophilales
149b5faf9690628b34efee1b13ca4727	0.0237221	0.016401	0.0132674	0.00847993	9.08339	0.806321	0.368598	2.18754	0.0287034	0.139416	d__Bacteria	Firmicutes	Clostridia	Peptostreptococcales-Tissierellales	Anaerovoracaceae	[Eubacterium]_nodatum_group
a80f84fec32c20122aa20965fb4fdaec	0.865047	0.433516	1.36551	0.652557	488.197	-0.599711	0.280503	-2.13798	0.0325181	0.144211	d__Bacteria	Proteobacteria	Gammaproteobacteria	Aeromonadales	Succinivibrionaceae	Ruminobacter
f0db13f26bc331f44bd0082be3dca142	0.601864	0.128784	0.717988	0.0987123	288.282	-0.193342	0.0903285	-2.14043	0.0323201	0.144211	d__Bacteria	Firmicutes	Clostridia	Oscillospirales	Oscillospiraceae	NK4A214_group
9670f02362812c99e8c1f64e17dc75f0	0.0577962	0.0160931	0.0775343	0.0254702	30.4883	-0.358724	0.175042	-2.04936	0.0404271	0.171815	d__Bacteria	Firmicutes	Clostridia	Lachnospirales	Defluviitaleaceae	Defluviitaleaceae_UCG-011
764474d004232793c03e3744ff5b31d1	0.129545	0.0201855	0.166897	0.0496399	65.8169	-0.301437	0.153872	-1.95901	0.050112	0.196593	d__Bacteria	Firmicutes	Bacilli	Erysipelotrichales	Erysipelatoclostridiaceae	uncultured
7a22104d7ba5161679014547f9c7df12	0.121009	0.0727511	0.0670029	0.0617492	42.4932	0.892809	0.455415	1.96043	0.0499458	0.196593	d__Bacteria	Verrucomicrobiota	Lentisphaeria	Victivallales	Victivallaceae	Victivallaceae
1177f2ed5609676002f39a2adca96124	0.157393	0.13404	0.0791231	0.0621362	52.5971	0.997743	0.530088	1.88222	0.0598061	0.225934	d__Bacteria	Bacteroidota	Bacteroidia	Bacteroidales	Dysgonomonadaceae	uncultured
396954f15768fcf1b4c401629313c9be	0.773733	0.343401	0.587855	0.179928	299.729	0.453265	0.253007	1.79151	0.0732113	0.233361	d__Bacteria	Bacteroidota	Bacteroidia	Bacteroidales	Rikenellaceae	dgA-11_gut_group
8230de4b82e4c69503c7ba43b7332af0	0.117458	0.0961735	0.200654	0.163547	70.408	-0.716989	0.399443	-1.79497	0.0726581	0.233361	d__Bacteria	Firmicutes	Bacilli	Erysipelotrichales	Erysipelotrichaceae	Faecalitalea
89b1ef78e400b8b53633f2b7a9912a43	1.48335	1.00542	0.834013	0.743841	510.669	0.892673	0.497529	1.79421	0.0727792	0.233361	d__Bacteria	Spirochaetota	Spirochaetia	Spirochaetales	Spirochaetaceae	GWE2-31-10
9e14dab2b649f64881c547ff690acb6a	0.182317	0.110703	0.277119	0.178071	99.9719	-0.570806	0.311727	-1.83111	0.0670846	0.233361	d__Bacteria	Firmicutes	Clostridia	Lachnospirales	Lachnospiraceae	Frisingicoccus
d30647a38f0a71e9038b0a7f6a44d0f6	0.028286	0.00844049	0.038805	0.0145765	15.5902	-0.379431	0.211158	-1.7969	0.0723509	0.233361	d__Bacteria	Patescibacteria	Saccharimonadia	Saccharimonadales	Saccharimonadaceae	Candidatus_Saccharimonas
76e7053653e7dd17f453a6f2673d937f	8.35184	0.760448	8.01926	0.937327	3594.45	0.126085	0.0716191	1.76049	0.0783242	0.242093	d__Bacteria	Bacteroidota	Bacteroidia	Bacteroidales	Bacteroidaceae	Bacteroides
adcd966c766bc403d62e3ff45e8048ab	0.856661	0.330896	1.14612	0.573179	436.663	-0.372202	0.221274	-1.68208	0.092553	0.269726	d__Bacteria	Firmicutes	Bacilli	Erysipelotrichales	Erysipelotrichaceae	Turicibacter
fbae8c0ca82c191f050cac14afbfc220	5.93524	0.774211	5.534	0.983529	2520.76	0.170496	0.10094	1.68908	0.0912048	0.269726	d__Bacteria	Bacteroidota	Bacteroidia	Bacteroidales	Rikenellaceae	Alistipes
7061ee748a1cd4b1cee2128025442234	0.296988	0.11305	0.234844	0.108258	117.875	0.399194	0.243744	1.63776	0.101473	0.287506	d__Bacteria	Firmicutes	Clostridia	Clostridia_vadinBB60_group	Clostridia_vadinBB60_group	Clostridia_vadinBB60_group
e2823bd233f1c04547d610c55a48caf7	0.147186	0.151203	0.0733906	0.0702684	49.8616	1.04519	0.659683	1.58439	0.113106	0.311805	d__Bacteria	Bacteroidota	Bacteroidia	Bacteroidales	p-251-o5	p-251-o5
7cabe1fcb4129b3ba34e6241ebe61841	0.0167599	0.0101701	0.0248338	0.00913624	10.0425	-0.433894	0.279876	-1.55031	0.121068	0.324971	d__Bacteria	Firmicutes	Clostridia	Peptostreptococcales-Tissierellales	Anaerovoracaceae	Mogibacterium
3b553c07d6fabedfa970ee7d8e72862a	2.86405	1.36082	3.87544	1.81517	1485.32	-0.363255	0.239598	-1.5161	0.129494	0.330209	d__Bacteria	Spirochaetota	Spirochaetia	Spirochaetales	Spirochaetaceae	Treponema
78f84fec9ae20765a66a03147860b479	0.0936722	0.0687952	0.145265	0.0786711	53.3516	-0.562308	0.368805	-1.52468	0.12734	0.330209	d__Bacteria	Firmicutes	Bacilli	Erysipelotrichales	Erysipelatoclostridiaceae	Candidatus_Stoquefichus
7eeffc1cfa3f69cf658c6543ea8a207f	0.0580164	0.0150753	0.049631	0.0177299	24.6656	0.273337	0.184892	1.47836	0.139312	0.346582	d__Bacteria	Firmicutes	Clostridia	Lachnospirales	Lachnospiraceae	Moryella
4f213a9be48dc2ccb63ff7c329a4ee75	2.92397	0.620351	2.69	0.558449	1235.28	0.18945	0.138139	1.37145	0.170236	0.394637	d__Bacteria	Bacteroidota	Bacteroidia	Bacteroidales	uncultured	uncultured
a26cc9ef34b4f42af3722d38afb42dd9	1.40241	0.831029	1.02374	0.480437	533.765	0.508406	0.370615	1.37179	0.170129	0.394637	d__Bacteria	Bacteroidota	Bacteroidia	Bacteroidales	p-2534-18B5_gut_group	p-2534-18B5_gut_group
ce14273e115494eb727306ec8b3da0f8	0.0670296	0.0256258	0.0586696	0.0144432	28.3929	0.241489	0.175907	1.37282	0.169808	0.394637	d__Bacteria	Firmicutes	Clostridia	Oscillospirales	Oscillospiraceae	Papillibacter
62766572cab1d7a35b988e382ff7a7e6	0.0273706	0.0207929	0.0421916	0.0309033	16.02	-0.511106	0.381874	-1.33842	0.180761	0.409724	d__Bacteria	Firmicutes	Clostridia	Lachnospirales	Lachnospiraceae	Acetitomaculum
17581d3eaa704f25ab8f75dfdff0880c	0.459373	0.389398	0.360718	0.166178	182.652	0.422429	0.320613	1.31757	0.187648	0.412648	d__Bacteria	Bacteroidota	Bacteroidia	Bacteroidales	Prevotellaceae	Prevotella
3860e317a861db6f43999332b344bb73	0.308971	0.0944642	0.383626	0.151769	151.867	-0.246947	0.188486	-1.31016	0.190142	0.412648	d__Bacteria	Firmicutes	Clostridia	Lachnospirales	Lachnospiraceae	Roseburia
ca9dde2be4bd72d5af3eb2e7216bbeb6	0.0194991	0.0123256	0.0137124	0.00885633	8.24844	0.475538	0.368868	1.28918	0.197336	0.413459	d__Bacteria	Firmicutes	Clostridia	Lachnospirales	Lachnospiraceae	Tuzzerella
dddc8b7ac7b6f0c9c19382cb30f549b2	2.57027	0.563492	3.0698	0.788409	1239.01	-0.188983	0.147013	-1.28549	0.198623	0.413459	d__Bacteria	Bacteroidota	Bacteroidia	Bacteroidales	Prevotellaceae	Alloprevotella
4ba2fb0091662152c506dcee6d957c0d	0.189976	0.103654	0.151638	0.0790816	75.8793	0.381275	0.332335	1.14726	0.251273	0.512597	d__Bacteria	Proteobacteria	Alphaproteobacteria	Rhodospirillales	uncultured	uncultured
05d16c7bdfb656790bf6a231c14a752c	2.1809	0.651313	2.00498	0.50549	917.347	0.181794	0.164403	1.10578	0.268821	0.517354	d__Bacteria	Bacteroidota	Bacteroidia	Bacteroidales	Prevotellaceae	Prevotellaceae_UCG-004
88f6f535036c76d6602aca4a9f99ee78	0.0546882	0.0804581	0.0315316	0.0410379	20.1608	0.822647	0.7433	1.10675	0.268402	0.517354	d__Bacteria	Fibrobacterota	Fibrobacteria	Fibrobacterales	Fibrobacteraceae	Fibrobacter
b6576920f3022a2da664cd19901bf4bd	0.0338427	0.0162099	0.0429858	0.0175932	17.6454	-0.268681	0.242936	-1.10597	0.268737	0.517354	d__Bacteria	Firmicutes	Clostridia	Oscillospirales	Butyricicoccaceae	uncultured
c3158ab20e50ea463f0f949774f9d83a	0.060742	0.0206877	0.0522596	0.025349	25.9363	0.276013	0.254448	1.08476	0.27803	0.525168	d__Bacteria	Firmicutes	Clostridia	Oscillospirales	Oscillospiraceae	Oscillospira
0799785da64542cbfb2f870507f5d767	0.238423	0.094125	0.290927	0.0837739	117.156	-0.201365	0.192671	-1.04512	0.295967	0.548885	d__Bacteria	Proteobacteria	Gammaproteobacteria	Burkholderiales	Sutterellaceae	Parasutterella
8769462862bd80b3d161223b3426aee8	0.309273	0.106036	0.372495	0.0992061	150.749	-0.186647	0.185926	-1.00388	0.315438	0.574548	d__Bacteria	Firmicutes	Bacilli	Erysipelotrichales	Erysipelatoclostridiaceae	UCG-004
5218e80b3a35f14bfc2ae5584bdce196	0.452285	0.179152	0.392732	0.18433	186.353	0.265268	0.273254	0.970774	0.331661	0.593498	d__Bacteria	Bacteroidota	Bacteroidia	Bacteroidales	F082	F082
dceb28e63a23ae4faa2575762c1ebb72	3.602	0.426256	4.03861	0.763729	1677.7	-0.0976053	0.103725	-0.941	0.346705	0.609722	d__Bacteria	Bacteroidota	Bacteroidia	Bacteroidales	Prevotellaceae	Prevotellaceae_UCG-003
00facb2a532857f605b48dea7cc8c1c4	4.07257	0.594	3.98971	0.729071	1769.3	0.0910755	0.102404	0.889378	0.3738	0.624722	d__Bacteria	Bacteroidota	Bacteroidia	Bacteroidales	Bacteroidales_RF16_group	Bacteroidales_RF16_group
0da4821272b9ef5f3ab721ba970d7ba9	0.0431399	0.0320395	0.035187	0.0222062	18.4789	0.378172	0.429231	0.881045	0.378293	0.624722	d__Bacteria	Firmicutes	Clostridia	Lachnospirales	Lachnospiraceae	[Ruminococcus]_torques_group
22f86b0bb18e361b956ed8007b4117ed	0.0704566	0.0251773	0.0643014	0.0252433	30.5633	0.184645	0.218513	0.845006	0.398107	0.624722	d__Bacteria	Firmicutes	Clostridia	Oscillospirales	Oscillospirales	Hydrogenoanaerobacterium
36f552d076dc75a89a051f7325261274	0.172247	0.0778769	0.206772	0.0651999	84.4314	-0.190054	0.224483	-0.846627	0.397203	0.624722	d__Bacteria	Bacteroidota	Bacteroidia	Bacteroidales	Barnesiellaceae	uncultured
703511186a76ce3c71d94c6579d650db	0.0211503	0.0183816	0.0154372	0.0174442	9.0733	0.441369	0.507672	0.869397	0.38463	0.624722	d__Bacteria	Firmicutes	Clostridia	Lachnospirales	Lachnospiraceae	Lachnospira
d3e6492f4ee4f9699894bb258dc3ac56	0.172386	0.0594328	0.16214	0.0315362	74.1336	0.141773	0.165332	0.857506	0.391165	0.624722	d__Bacteria	Firmicutes	Clostridia	Oscillospirales	Ruminococcaceae	Incertae_Sedis
e17052731e332c5d4beb02d5bd8b0b10	2.19746	0.715264	2.06862	0.475007	938.126	0.153011	0.175112	0.873793	0.382231	0.624722	d__Bacteria	Bacteroidota	Bacteroidia	Bacteroidales	Muribaculaceae	Muribaculaceae
69847b580039208dfcac8be9df2ec2a2	1.56074	0.447582	1.49861	0.402692	668.123	0.111065	0.14271	0.778253	0.43642	0.65514	d__Bacteria	Firmicutes	Negativicutes	Acidaminococcales	Acidaminococcaceae	Phascolarctobacterium
bc2bb6e9359b5ee4f74f28bff625e559	0.0555238	0.0214241	0.0492202	0.0263768	23.9692	0.208057	0.267537	0.777676	0.43676	0.65514	d__Bacteria	Bacteroidota	Bacteroidia	Bacteroidales	Marinifilaceae	Odoribacter
cbc798ae9f6cdc9beb16ec650091bdc0	0.0237973	0.0290686	0.0163305	0.0317713	9.74005	0.57082	0.724475	0.787909	0.43075	0.65514	d__Bacteria	Elusimicrobiota	Elusimicrobia	Elusimicrobiales	Elusimicrobiaceae	Elusimicrobium
806aaad9d73d2b1bdde7db558db37084	0.514384	0.224722	0.474391	0.206527	218.639	0.186081	0.246952	0.753513	0.451142	0.666905	d__Bacteria	Firmicutes	Bacilli	Izemoplasmatales	Izemoplasmatales	Izemoplasmatales
08b6e4b8fb1453ebd47819e4d6f8bccd	6.64422	1.09038	6.64755	0.671474	2920.14	0.067204	0.093842	0.71614	0.473905	0.671366	d__Bacteria	Bacteroidota	Bacteroidia	Bacteroidales	Rikenellaceae	Rikenellaceae_RC9_gut_group
5ed9f8340c16124efa79eef9c04c8e4a	0.276667	0.403587	0.214687	0.182075	109.955	0.449023	0.613959	0.731357	0.464561	0.671366	d__Bacteria	Firmicutes	Clostridia	Oscillospirales	Ruminococcaceae	Ruminococcus
dc84c724218c6fce73d3089f305397f3	0.105935	0.0543448	0.125406	0.0655822	51.2299	-0.190295	0.265024	-0.718028	0.47274	0.671366	d__Bacteria	Firmicutes	Bacilli	Erysipelotrichales	Erysipelatoclostridiaceae	Erysipelatoclostridium
00d1000b3cf1b4ab452948ab5fd6cc98	0.0992601	0.0294049	0.0966688	0.0251916	43.7663	0.100482	0.161637	0.621652	0.534171	0.691114	d__Bacteria	Firmicutes	Clostridia	Peptostreptococcales-Tissierellales	Anaerovoracaceae	Anaerovorax
17481ab8572fff668af6a28cf62cd766	0.0262572	0.0308384	0.0226782	0.00854401	11.6063	0.255282	0.409714	0.623075	0.533235	0.691114	d__Bacteria	Firmicutes	Clostridia	Lachnospirales	Lachnospiraceae	Lachnospiraceae_NK3A20_group
44975d0eae87a4a44747157cf22c61ed	0.0551366	0.0545488	0.0736696	0.0462211	29.2735	-0.314121	0.496626	-0.63251	0.527054	0.691114	d__Bacteria	Firmicutes	Clostridia	Lachnospirales	Lachnospiraceae	Lachnospiraceae_AC2044_group
4a3c6013100ae03297bb648d080f3117	0.108579	0.0525178	0.103172	0.0326758	47.6329	0.154856	0.243505	0.635946	0.524812	0.691114	d__Bacteria	Firmicutes	Bacilli	Acholeplasmatales	Acholeplasmataceae	EMP-G18
59951f9af49285601320624712e046aa	0.0724633	0.0297253	0.0690748	0.0205394	32.0999	0.13052	0.210525	0.619974	0.535275	0.691114	d__Bacteria	Firmicutes	Clostridia	Lachnospirales	Lachnospiraceae	Lachnospiraceae_ND3007_group
9f88ed9776f8ac8683a0289c12a34e91	2.03166	0.548328	2.26439	0.778839	936.616	-0.106113	0.168705	-0.628987	0.529357	0.691114	d__Bacteria	Firmicutes	Clostridia	Peptostreptococcales-Tissierellales	Peptostreptococcaceae	Romboutsia
f772eb7915a9b0145d411ec90a58d8b8	0.338264	0.102691	0.383174	0.10981	159.333	-0.11903	0.179329	-0.663755	0.506847	0.691114	d__Bacteria	Firmicutes	Clostridia	Peptococcales	Peptococcaceae	uncultured
810e6b995049b7a9b459755a1f29f02a	1.47558	0.416779	1.45446	0.22127	639.127	0.0670264	0.113836	0.588798	0.555996	0.708657	d__Bacteria	Firmicutes	Clostridia	Christensenellales	Christensenellaceae	Christensenellaceae_R-7_group
b5a17ef5b24a6a0162841ea2d8dad6f1	0.0237682	0.0281614	0.0301323	0.0237543	12.5897	-0.309792	0.535277	-0.578751	0.562757	0.708657	d__Bacteria	Bacteroidota	Bacteroidia	Bacteroidales	gir-aah93h0	gir-aah93h0
4069a171ed5de724ed637a5c0bcb4c23	1.10929	0.344021	1.23254	0.442113	512.234	-0.0947141	0.182154	-0.519968	0.603086	0.75018	d__Bacteria	Firmicutes	Clostridia	Peptostreptococcales-Tissierellales	Peptostreptococcaceae	Paeniclostridium
0be9444c3173f82fea650f814daa1055	0.283397	0.0778958	0.309355	0.0776239	130.232	-0.0672067	0.140707	-0.477635	0.63291	0.768066	d__Bacteria	Firmicutes	Bacilli	Erysipelotrichales	Erysipelotrichaceae	[Anaerorhabdus]_furcosa_group
3300b5f746bfd6ef9ba5ac46bbfca793	0.653211	0.161893	0.64823	0.164196	285.642	0.0694711	0.147762	0.470155	0.638244	0.768066	d__Bacteria	Firmicutes	Clostridia	Clostridia_UCG-014	Clostridia_UCG-014	Clostridia_UCG-014
84b740ff803f9129a899124cc23ebb8a	0.642283	0.182657	0.637434	0.112312	280.715	0.0634818	0.135755	0.467622	0.640055	0.768066	d__Bacteria	Firmicutes	Clostridia	Lachnospirales	Lachnospiraceae	Lachnospiraceae_UCG-010
32675c7868bdda9f3dff024b4715c04d	0.326023	0.0827104	0.356918	0.0850452	151.137	-0.0649559	0.154766	-0.419704	0.674702	0.800228	d__Bacteria	Firmicutes	Clostridia	Oscillospirales	Oscillospiraceae	UCG-002
af51bfe5b9c84faff7b65695140076da	0.248516	0.0403305	0.268963	0.0610365	114.51	-0.0515067	0.126324	-0.407736	0.683467	0.801306	d__Bacteria	Firmicutes	Clostridia	Oscillospirales	Oscillospiraceae	Oscillibacter
3f7b56db28761cbcc8fe45cabea11f28	0.0413491	0.0515122	0.0522624	0.0592752	21.6639	-0.219247	0.57529	-0.381107	0.703124	0.814985	d__Bacteria	Firmicutes	Negativicutes	Veillonellales-Selenomonadales	uncultured	uncultured
1df1996c601846653ce47e8714a4e7d7	0.636409	0.29329	0.629544	0.196727	279.577	0.0789334	0.21428	0.368365	0.712601	0.816689	d__Bacteria	Bacteroidota	Bacteroidia	Bacteroidales	Prevotellaceae	Prevotellaceae_UCG-001
cac6cf5a52d32315e38ec545053fc4e7	0.215481	0.0410882	0.23015	0.0337543	98.4229	-0.0325768	0.105011	-0.310222	0.756392	0.847825	d__Bacteria	Firmicutes	Clostridia	Oscillospirales	Ruminococcaceae	Candidatus_Soleaferrea
cc3e972570c17a1d94e2e7535f56412a	0.0630365	0.0597294	0.0719004	0.0466268	30.3811	-0.148737	0.479099	-0.310451	0.756218	0.847825	d__Bacteria	Bacteroidota	Bacteroidia	Bacteroidales	Prevotellaceae	Prevotellaceae_Ga6A1_group
774fd2420dffba618651972fef384a09	0.16985	0.106971	0.170502	0.0602884	76.3558	0.0802958	0.29322	0.273842	0.784206	0.849269	d__Bacteria	Firmicutes	Bacilli	Acholeplasmatales	Acholeplasmataceae	Anaeroplasma
937fff933f781f83c30c7a55f6d26088	0.0306022	0.0214246	0.0287691	0.0175	13.9397	0.120301	0.419056	0.287077	0.774053	0.849269	d__Bacteria	Spirochaetota	Spirochaetia	Spirochaetales	Spirochaetaceae	Sphaerochaeta
ac22713fefc601811939e8ed75e8aee6	0.062187	0.0289461	0.0683311	0.0328196	29.4229	-0.0791382	0.279744	-0.282895	0.777257	0.849269	d__Bacteria	Firmicutes	Clostridia	Clostridia	Hungateiclostridiaceae	Saccharofermentans
be0c6ba5d73909b5337df98f8ebfde0d	0.11887	0.0608919	0.131156	0.0308645	56.1501	-0.0626552	0.236408	-0.265031	0.790986	0.849269	d__Bacteria	Firmicutes	Clostridia	Oscillospirales	Ruminococcaceae	Pygmaiobacter
911c5c2b8f5db7329b75abbb97483285	0.0184219	0.0256654	0.0173142	0.0135695	8.68586	0.104699	0.477661	0.21919	0.826502	0.878158	d__Bacteria	Firmicutes	Clostridia	Lachnospirales	Lachnospiraceae	[Eubacterium]_ruminantium_group
64496feaef8a8c20870626380e62ab7d	0.792593	0.202533	0.812099	0.205025	352.712	0.0274811	0.15128	0.181658	0.855851	0.892282	d__Bacteria	Bacteroidota	Bacteroidia	Bacteroidales	Paludibacteraceae	uncultured
86bfcfe4045e85efe25fd7b78dc49ae0	0.0861903	0.0451448	0.0938019	0.0507595	40.3998	-0.0571063	0.317567	-0.179824	0.857291	0.892282	d__Bacteria	Firmicutes	Clostridia	Lachnospirales	Lachnospiraceae	Anaerosporobacter
49358f12687fec07504d256050a4438c	0.101339	0.0626757	0.102736	0.056043	46.0409	0.0513813	0.329072	0.15614	0.875923	0.902466	d__Bacteria	Firmicutes	Clostridia	Lachnospirales	Lachnospiraceae	Butyrivibrio
ca6270fae683a16f20133fa0ef6e058b	0.486135	0.134056	0.501568	0.0933266	217.438	0.016261	0.137062	0.11864	0.90556	0.923672	d__Bacteria	Firmicutes	Clostridia	Peptostreptococcales-Tissierellales	Anaerovoracaceae	Family_XIII_AD3011_group
bfb3be89ae3c9d70d09687d77b61e41e	12.1791	1.52039	12.6606	1.35538	5450.15	0.00695367	0.0810447	0.0858004	0.931625	0.940849	d__Bacteria	Firmicutes	Clostridia	Oscillospirales	Oscillospiraceae	UCG-005
570a1e4740989517a4cd7f2788b4d1d0	0.350257	0.087776	0.36395	0.114847	157.42	0.00493096	0.162269	0.0303876	0.975758	0.975758	d__Bacteria	Firmicutes	Bacilli	RF39	RF39	RF39

## Sheet: Species
	F:C_high_mean	F:C_high_sd	F:C_low_mean	F:C_low_sd	baseMean	log2FoldChange	lfcSE	stat	pvalue	padj	Kingdom	Phylum	Class	Order	Family	Genus	Species
3f60c8cbe1b1f43304856ec500b938f9	0.148778	0.11024	0.826122	1.09994	115.652	-2.45776	0.482645	-5.09227	3.53808e-07	4.24569e-05	d__Bacteria	Firmicutes	Clostridia	Clostridiales	Clostridiaceae	Clostridium_sensu_stricto_6	Clostridium_bornimense
529ea75f42abd34e1c59be125cd49290	0.0618796	0.0711445	0.27063	0.198624	39.816	-2.00066	0.434723	-4.60215	4.18147e-06	0.000167259	d__Bacteria	Proteobacteria	Gammaproteobacteria	Aeromonadales	Succinivibrionaceae	Succinivibrio	uncultured_bacterium
6423377d8229950cfdf72a5ff4fe1f88	0.0568021	0.0713935	0.234661	0.15732	34.8764	-1.97694	0.429072	-4.60749	4.07557e-06	0.000167259	d__Bacteria	Firmicutes	Clostridia	Clostridiales	Clostridiaceae	Clostridium_sensu_stricto_1	Clostridium_butyricum
e2823bd233f1c04547d610c55a48caf7	0.202549	0.249094	0.0183077	0.0286503	28.0853	3.26147	0.747556	4.36284	1.28385e-05	0.000385156	d__Bacteria	Bacteroidota	Bacteroidia	Bacteroidales	p-251-o5	p-251-o5	uncultured_Bacteroidales
3e75ad65d3813b19fcbc4285193032cf	0.92336	0.357304	1.79939	0.821033	318.432	-0.940342	0.219951	-4.27523	1.90937e-05	0.000458249	d__Bacteria	Firmicutes	Clostridia	Lachnospirales	Lachnospiraceae	Cellulosilyticum	uncultured_bacterium
be3523023f189713d9f30a1eead5e402	0.0957147	0.0468107	0.0424176	0.0282648	17.1212	1.14385	0.328349	3.48365	0.00049462	0.00989241	d__Bacteria	Verrucomicrobiota	Lentisphaeria	Victivallales	Victivallaceae	Victivallis	uncultured_bacterium
f933c8e4799004f0e5568613206bfa39	0.0464314	0.0535954	0.14074	0.0479	22.787	-1.48423	0.439777	-3.37496	0.000738259	0.0126559	d__Bacteria	Bacteroidota	Bacteroidia	Bacteroidales	Barnesiellaceae	uncultured	uncultured_Bacteroidales
5b23d91f79152fd36d7b1048758b2801	0.20876	0.124841	0.379781	0.135238	69.478	-0.833783	0.274258	-3.04014	0.00236468	0.0334706	d__Bacteria	Firmicutes	Clostridia	Oscillospirales	Ruminococcaceae	Negativibacillus	uncultured_bacterium
fc65166eeca2f44e8e266c60730cae64	0.455271	0.242476	0.899853	0.516629	158.657	-0.944979	0.31269	-3.0221	0.00251029	0.0334706	d__Bacteria	Bacteroidota	Bacteroidia	Bacteroidales	Bacteroidales_RF16_group	Bacteroidales_RF16_group	uncultured_Parabacteroides
77c8e718b3e17a1c742a054b663677cf	2.21348	0.403298	1.81237	0.324736	473.25	0.336378	0.112827	2.98137	0.00286965	0.0344358	d__Bacteria	Firmicutes	Clostridia	Oscillospirales	Butyricicoccaceae	UCG-009	uncultured_bacterium
6fcbaa8abd09132fb04cf9a358bbe8ee	1.60623	0.271243	1.31212	0.330645	341.583	0.333995	0.113568	2.94092	0.00327235	0.0356984	d__Bacteria	Firmicutes	Clostridia	Oscillospirales	[Eubacterium]_coprostanoligenes_group	[Eubacterium]_coprostanoligenes_group	uncultured_bacterium
8f90d9e8fc44e772d258fdb4ee035d2a	0.326517	0.142178	0.550575	0.258257	102.759	-0.713929	0.272012	-2.62463	0.00867442	0.0867442	d__Bacteria	Firmicutes	Clostridia	Oscillospirales	Oscillospiraceae	UCG-005	uncultured_bacterium
27e2d8f07589453c5d9ebcaa00c020f1	1.9565	0.573442	1.45252	0.480526	400.622	0.479709	0.188203	2.54889	0.0108067	0.0997545	d__Bacteria	Firmicutes	Clostridia	Oscillospirales	UCG-010	UCG-010	uncultured_Ruminococcaceae
79880f56d860e3c7b762ba062920630c	0.0491354	0.0331763	0.0256559	0.0136393	9.81427	0.843245	0.340518	2.47636	0.013273	0.113769	d__Bacteria	Desulfobacterota	Desulfovibrionia	Desulfovibrionales	Desulfovibrionaceae	Mailhella	uncultured_bacterium
9e6f274a5fe6d1848646e7a8707abc74	0.0965909	0.109492	0.0304854	0.0327358	15.6479	1.49272	0.608926	2.45139	0.0142305	0.113844	d__Bacteria	Firmicutes	Clostridia	Lachnospirales	Lachnospiraceae	Lachnospiraceae_NK4A136_group	uncultured_Lachnospiraceae
a1dc0899f246ee81f1eda11c6e9283ba	0.910294	0.519084	0.533865	0.344189	171.016	0.838328	0.352926	2.37537	0.0175315	0.123752	d__Bacteria	Cyanobacteria	Vampirivibrionia	Gastranaerophilales	Gastranaerophilales	Gastranaerophilales	uncultured_bacterium
d5ae398f7f5b7b00d89599eec5e7f20f	2.65739	0.491883	2.26915	0.433014	578.643	0.2706	0.113049	2.39366	0.0166814	0.123752	d__Bacteria	Bacteroidota	Bacteroidia	Bacteroidales	Bacteroidales_RF16_group	Bacteroidales_RF16_group	uncultured_Porphyromonadaceae
28ac143a8f7b24130a8af3bf5d5f81e0	0.222908	0.138556	0.13691	0.0583206	42.4898	0.712535	0.305578	2.33176	0.0197132	0.131422	d__Bacteria	Firmicutes	Clostridia	Oscillospirales	[Eubacterium]_coprostanoligenes_group	[Eubacterium]_coprostanoligenes_group	uncultured_Ruminococcaceae
03dc4af7bde3659bff5df02ee3de43e7	0.0601723	0.0886785	0.0222063	0.0268271	10.5706	1.24198	0.552272	2.24885	0.0245221	0.140494	d__Bacteria	Firmicutes	Clostridia	Lachnospirales	Lachnospiraceae	Cellulosilyticum	uncultured_Cellulosilyticum
4f69164ee1a77e260ff55f74cbbe5364	0.0486518	0.0390313	0.0199646	0.021545	9.15509	1.20336	0.534138	2.25291	0.0242649	0.140494	d__Bacteria	Proteobacteria	Alphaproteobacteria	Rhodospirillales	uncultured	uncultured	uncultured_rumen
54e0d9361283646769aad69240070b6c	0.030049	0.0202545	0.0579712	0.0417284	11.2188	-0.80821	0.35955	-2.24784	0.0245865	0.140494	d__Bacteria	Firmicutes	Clostridia	Oscillospirales	Oscillospirales	Hydrogenoanaerobacterium	uncultured_bacterium
c64482e970f7f3489d8df310b088356c	0.0233659	0.0391226	0.0823844	0.119141	13.0826	-1.57011	0.708435	-2.21631	0.0266702	0.145158	d__Bacteria	Bacteroidota	Bacteroidia	Bacteroidales	p-251-o5	p-251-o5	uncultured_bacterium
f0f64cb76d7da75081c6fadcb5ebaddf	0.0704285	0.0296038	0.109824	0.0610047	21.841	-0.589693	0.268068	-2.19979	0.027822	0.145158	d__Bacteria	Firmicutes	Bacilli	Erysipelotrichales	Erysipelatoclostridiaceae	uncultured	uncultured_bacterium
a80f84fec32c20122aa20965fb4fdaec	1.61229	0.836727	2.52189	1.19101	485.092	-0.610825	0.282998	-2.15841	0.0308959	0.154479	d__Bacteria	Proteobacteria	Gammaproteobacteria	Aeromonadales	Succinivibrionaceae	Ruminobacter	uncultured_Ruminobacter
149b5faf9690628b34efee1b13ca4727	0.0435823	0.0290936	0.0243728	0.0152041	8.98087	0.79685	0.374583	2.1273	0.0333952	0.160297	d__Bacteria	Firmicutes	Clostridia	Peptostreptococcales-Tissierellales	Anaerovoracaceae	[Eubacterium]_nodatum_group	uncultured_bacterium
93bc521bc81d198dd71fc74447a898df	4.57397	1.2006	3.7152	1.09016	975.34	0.356561	0.169824	2.09959	0.0357647	0.16291	d__Bacteria	Firmicutes	Clostridia	Oscillospirales	UCG-010	UCG-010	uncultured_bacterium
f772eb7915a9b0145d411ec90a58d8b8	0.459922	0.131444	0.371338	0.0859101	98.6962	0.351506	0.168218	2.08959	0.0366547	0.16291	d__Bacteria	Firmicutes	Clostridia	Peptococcales	Peptococcaceae	uncultured	uncultured_bacterium
3b553c07d6fabedfa970ee7d8e72862a	4.10447	2.39876	6.05512	3.10841	1194.15	-0.516484	0.260413	-1.98333	0.0473307	0.189323	d__Bacteria	Spirochaetota	Spirochaetia	Spirochaetales	Spirochaetaceae	Treponema	uncultured_bacterium
9670f02362812c99e8c1f64e17dc75f0	0.108286	0.0337831	0.143624	0.0483537	30.2319	-0.365819	0.182967	-1.99937	0.045568	0.189323	d__Bacteria	Firmicutes	Clostridia	Lachnospirales	Defluviitaleaceae	Defluviitaleaceae_UCG-011	uncultured_bacterium
98518877c15935cbd1566033163df387	0.109254	0.0504709	0.0704335	0.0465679	22.1021	0.660495	0.332924	1.98392	0.0472647	0.189323	d__Bacteria	Firmicutes	Clostridia	Oscillospirales	UCG-010	UCG-010	metagenome
1177f2ed5609676002f39a2adca96124	0.287642	0.243903	0.144698	0.111631	51.6398	0.994447	0.523291	1.90037	0.0573847	0.222134	d__Bacteria	Bacteroidota	Bacteroidia	Bacteroidales	Dysgonomonadaceae	uncultured	uncultured_bacterium
adcd966c766bc403d62e3ff45e8048ab	1.40853	0.611467	1.95458	1.00618	393.335	-0.446067	0.237612	-1.87729	0.0604778	0.226792	d__Bacteria	Firmicutes	Bacilli	Erysipelotrichales	Erysipelotrichaceae	Turicibacter	uncultured_bacterium
396954f15768fcf1b4c401629313c9be	1.42008	0.609719	1.08475	0.322441	294.171	0.435462	0.244095	1.78399	0.0744258	0.248086	d__Bacteria	Bacteroidota	Bacteroidia	Bacteroidales	Rikenellaceae	dgA-11_gut_group	uncultured_bacterium
89b1ef78e400b8b53633f2b7a9912a43	2.66926	1.73537	1.53335	1.34767	497.477	0.875757	0.48603	1.80186	0.0715679	0.248086	d__Bacteria	Spirochaetota	Spirochaetia	Spirochaetales	Spirochaetaceae	GWE2-31-10	uncultured_bacterium
d30647a38f0a71e9038b0a7f6a44d0f6	0.0528724	0.0170905	0.0719733	0.0279183	15.4443	-0.389383	0.217257	-1.79227	0.0730896	0.248086	d__Bacteria	Patescibacteria	Saccharimonadia	Saccharimonadales	Saccharimonadaceae	Candidatus_Saccharimonas	uncultured_rumen
fbae8c0ca82c191f050cac14afbfc220	10.4812	1.47273	9.6037	1.61702	2351.46	0.166321	0.0929505	1.78935	0.0735591	0.248086	d__Bacteria	Bacteroidota	Bacteroidia	Bacteroidales	Rikenellaceae	Alistipes	uncultured_bacterium
8230de4b82e4c69503c7ba43b7332af0	0.224299	0.190208	0.369505	0.298797	70.5619	-0.714156	0.406615	-1.75634	0.0790298	0.256086	d__Bacteria	Firmicutes	Bacilli	Erysipelotrichales	Erysipelotrichaceae	Faecalitalea	uncultured_bacterium
9e14dab2b649f64881c547ff690acb6a	0.340575	0.212037	0.51356	0.331431	100.458	-0.567106	0.325105	-1.74437	0.0810938	0.256086	d__Bacteria	Firmicutes	Clostridia	Lachnospirales	Lachnospiraceae	Frisingicoccus	uncultured_bacterium
92491231c4b9119dff8f82c83ed0c779	0.114706	0.0304941	0.0909729	0.0395323	25.2203	0.369666	0.220941	1.67314	0.0942996	0.290153	d__Bacteria	Firmicutes	Clostridia	Clostridia_vadinBB60_group	Clostridia_vadinBB60_group	Clostridia_vadinBB60_group	uncultured_bacterium
9539db84bb1b44cb5fcd9f6135bb3fdf	0.8245	0.207941	0.705885	0.207388	180.356	0.270386	0.163584	1.65288	0.0983547	0.295064	d__Bacteria	Firmicutes	Clostridia	Oscillospirales	Ruminococcaceae	uncultured	uncultured_Ruminococcaceae
764474d004232793c03e3744ff5b31d1	0.0956108	0.0338289	0.126969	0.0385055	27.0933	-0.343475	0.216217	-1.58856	0.112159	0.32827	d__Bacteria	Firmicutes	Bacilli	Erysipelotrichales	Erysipelatoclostridiaceae	uncultured	uncultured_Erysipelotrichaceae
0b8a1d771895cc58c7aed40facd6d040	0.103129	0.060868	0.0718338	0.0553633	21.6483	0.5534	0.357381	1.54849	0.121505	0.329037	d__Bacteria	Firmicutes	Clostridia	Oscillospirales	UCG-010	UCG-010	gut_metagenome
1df1996c601846653ce47e8714a4e7d7	0.826315	0.488821	0.638993	0.199368	172.844	0.400844	0.256196	1.5646	0.117676	0.329037	d__Bacteria	Bacteroidota	Bacteroidia	Bacteroidales	Prevotellaceae	Prevotellaceae_UCG-001	uncultured_bacterium
7cabe1fcb4129b3ba34e6241ebe61841	0.0314029	0.0195731	0.0460973	0.0176711	9.95455	-0.439691	0.287466	-1.52954	0.126131	0.329037	d__Bacteria	Firmicutes	Clostridia	Peptostreptococcales-Tissierellales	Anaerovoracaceae	Mogibacterium	uncultured_rumen
bc2bb6e9359b5ee4f74f28bff625e559	0.0669813	0.0445942	0.0391657	0.0305809	13.5035	0.752487	0.489528	1.53717	0.124252	0.329037	d__Bacteria	Bacteroidota	Bacteroidia	Bacteroidales	Marinifilaceae	Odoribacter	uncultured_bacterium
f9739155f812577049b8c837ff920687	0.0662578	0.0254136	0.049977	0.0243843	14.6994	0.412759	0.266485	1.5489	0.121405	0.329037	d__Bacteria	Firmicutes	Clostridia	Oscillospirales	Oscillospiraceae	Oscillibacter	uncultured_Clostridiales
dddc8b7ac7b6f0c9c19382cb30f549b2	4.43059	1.20518	5.35527	1.46492	1147.02	-0.241568	0.159511	-1.51443	0.129918	0.331704	d__Bacteria	Bacteroidota	Bacteroidia	Bacteroidales	Prevotellaceae	Alloprevotella	uncultured_Bacteroidales
7eeffc1cfa3f69cf658c6543ea8a207f	0.107654	0.026871	0.0917282	0.0330155	24.4011	0.262708	0.190603	1.37829	0.168112	0.404895	d__Bacteria	Firmicutes	Clostridia	Lachnospirales	Lachnospiraceae	Moryella	human_gut
825c801a27341344d296a2c9e0396679	0.0475138	0.0727878	0.0893478	0.0944774	17.3273	-0.817713	0.595485	-1.37319	0.169694	0.404895	d__Bacteria	Firmicutes	Negativicutes	Veillonellales-Selenomonadales	Selenomonadaceae	Anaerovibrio	uncultured_bacterium
a1e625598a074e6ae99646e38fd67408	0.142617	0.0980294	0.102707	0.0505385	29.7054	0.507513	0.371655	1.36555	0.17208	0.404895	d__Bacteria	Firmicutes	Clostridia	Oscillospirales	Oscillospiraceae	UCG-005	uncultured_rumen
a26cc9ef34b4f42af3722d38afb42dd9	2.54444	1.43833	1.89259	0.87704	522.15	0.493641	0.360326	1.36998	0.170692	0.404895	d__Bacteria	Bacteroidota	Bacteroidia	Bacteroidales	p-2534-18B5_gut_group	p-2534-18B5_gut_group	uncultured_bacterium
1a69fc18d99d505b8a04cb3970af6191	2.03968	0.236101	1.96793	0.186398	469.838	0.0883895	0.0669783	1.31967	0.186944	0.423269	d__Bacteria	Bacteroidota	Bacteroidia	Bacteroidales	Rikenellaceae	Rikenellaceae_RC9_gut_group	uncultured_bacterium
62766572cab1d7a35b988e382ff7a7e6	0.0512737	0.0397823	0.0779183	0.0569061	16.011	-0.516012	0.390872	-1.32016	0.186782	0.423269	d__Bacteria	Firmicutes	Clostridia	Lachnospirales	Lachnospiraceae	Acetitomaculum	uncultured_rumen
7baea76b0c3c91fce0f8bf8a9c681d38	0.107789	0.0456708	0.135666	0.0359002	29.4003	-0.264803	0.204232	-1.29658	0.194775	0.432832	d__Bacteria	Firmicutes	Bacilli	Erysipelotrichales	Erysipelotrichaceae	[Anaerorhabdus]_furcosa_group	uncultured_bacterium
3860e317a861db6f43999332b344bb73	0.577668	0.195612	0.70923	0.279472	151.268	-0.251597	0.200222	-1.25659	0.2089	0.433971	d__Bacteria	Firmicutes	Clostridia	Lachnospirales	Lachnospiraceae	Roseburia	uncultured_Lachnospiraceae
4f213a9be48dc2ccb63ff7c329a4ee75	3.82011	1.03483	3.39627	0.978887	845.239	0.211701	0.167226	1.26596	0.205528	0.433971	d__Bacteria	Bacteroidota	Bacteroidia	Bacteroidales	uncultured	uncultured	uncultured_Bacteroidales
ca9dde2be4bd72d5af3eb2e7216bbeb6	0.0358146	0.0218795	0.0253488	0.0163309	8.11732	0.467318	0.371884	1.25662	0.20889	0.433971	d__Bacteria	Firmicutes	Clostridia	Lachnospirales	Lachnospiraceae	Tuzzerella	uncultured_bacterium
ce14273e115494eb727306ec8b3da0f8	0.124741	0.050197	0.108757	0.0279393	28.2477	0.238726	0.190334	1.25425	0.209753	0.433971	d__Bacteria	Firmicutes	Clostridia	Oscillospirales	Oscillospiraceae	Papillibacter	uncultured_bacterium
318e212648432850a7da178246f673e5	0.108329	0.0747549	0.0810198	0.0391602	23.2861	0.418952	0.347621	1.2052	0.228126	0.463985	d__Bacteria	Firmicutes	Clostridia	Monoglobales	Monoglobaceae	Monoglobus	uncultured_Firmicutes
062b6187cbbcd861f792c822b852aff2	0.140882	0.0830586	0.121534	0.0322855	31.709	0.2497	0.23753	1.05123	0.293151	0.51349	d__Bacteria	Firmicutes	Clostridia	Christensenellales	Christensenellaceae	Christensenellaceae_R-7_group	bacterium_YE57
0799785da64542cbfb2f870507f5d767	0.445777	0.190679	0.537505	0.155359	116.195	-0.221181	0.196834	-1.12369	0.261144	0.51349	d__Bacteria	Proteobacteria	Gammaproteobacteria	Burkholderiales	Sutterellaceae	Parasutterella	uncultured_Burkholderiales
1689f3fa3a1ff7599dfe7663be3e79f2	0.215086	0.123419	0.170131	0.109871	45.51	0.38135	0.347728	1.09669	0.272777	0.51349	d__Bacteria	Firmicutes	Clostridia	Oscillospirales	[Eubacterium]_coprostanoligenes_group	[Eubacterium]_coprostanoligenes_group	uncultured_Clostridium
69847b580039208dfcac8be9df2ec2a2	2.4274	0.693883	2.16879	0.720364	539.878	0.189259	0.173996	1.08772	0.276718	0.51349	d__Bacteria	Firmicutes	Negativicutes	Acidaminococcales	Acidaminococcaceae	Phascolarctobacterium	uncultured_bacterium
76e7053653e7dd17f453a6f2673d937f	12.4597	1.31456	12.0474	1.50011	2876.01	0.0926947	0.0837494	1.10681	0.268376	0.51349	d__Bacteria	Bacteroidota	Bacteroidia	Bacteroidales	Bacteroidaceae	Bacteroides	uncultured_Bacteroides
7d18b99139ef4187e2c50933f9b24a6e	0.216071	0.185952	0.31941	0.301142	62.6776	-0.494621	0.474066	-1.04336	0.296782	0.51349	d__Bacteria	Bacteroidota	Bacteroidia	Bacteroidales	Prevotellaceae	Prevotellaceae_UCG-003	uncultured_bacterium
8769462862bd80b3d161223b3426aee8	0.399535	0.149771	0.468923	0.120642	101.928	-0.194444	0.178011	-1.09231	0.274695	0.51349	d__Bacteria	Firmicutes	Bacilli	Erysipelotrichales	Erysipelatoclostridiaceae	UCG-004	uncultured_bacterium
88f6f535036c76d6602aca4a9f99ee78	0.0961567	0.140322	0.0584564	0.0764513	19.4959	0.785407	0.733761	1.07039	0.284446	0.51349	d__Bacteria	Fibrobacterota	Fibrobacteria	Fibrobacterales	Fibrobacteraceae	Fibrobacter	uncultured_bacterium
b6576920f3022a2da664cd19901bf4bd	0.0633442	0.0313731	0.0793724	0.0321663	17.6657	-0.274369	0.262796	-1.04404	0.296468	0.51349	d__Bacteria	Firmicutes	Clostridia	Oscillospirales	Butyricicoccaceae	uncultured	uncultured_bacterium
c3158ab20e50ea463f0f949774f9d83a	0.113505	0.0411727	0.0967817	0.0470492	25.5132	0.260495	0.251097	1.03743	0.299536	0.51349	d__Bacteria	Firmicutes	Clostridia	Oscillospirales	Oscillospiraceae	Oscillospira	uncultured_bacterium
e75e6019b5bf978e52fbc82a8a53777d	0.110426	0.0665866	0.0819877	0.0699442	23.4958	0.448097	0.41516	1.07933	0.280439	0.51349	d__Bacteria	Proteobacteria	Alphaproteobacteria	Rhodospirillales	uncultured	uncultured	gut_metagenome
05d16c7bdfb656790bf6a231c14a752c	3.89252	1.0743	3.59008	0.911479	875.966	0.163164	0.161179	1.01231	0.311389	0.517296	d__Bacteria	Bacteroidota	Bacteroidia	Bacteroidales	Prevotellaceae	Prevotellaceae_UCG-004	uncultured_bacterium
65bf9f18953baa25c6758f96e05e3f86	0.181287	0.0855837	0.219426	0.074817	47.7129	-0.234949	0.233679	-1.00543	0.314689	0.517296	d__Bacteria	Firmicutes	Bacilli	Erysipelotrichales	Erysipelatoclostridiaceae	UCG-004	uncultured_Erysipelotrichaceae
9fc4113868dc630982237f91159a55c1	0.0185804	0.0193098	0.0299143	0.0291488	6.69768	-0.550336	0.545682	-1.00853	0.313201	0.517296	d__Bacteria	Firmicutes	Clostridia	Oscillospirales	Oscillospiraceae	NK4A214_group	uncultured_Ruminococcaceae
66b362dfc5cb0567026b0cfb6acc317a	0.0502798	0.0530921	0.0340567	0.038599	11.0085	0.619061	0.62337	0.993088	0.320667	0.520001	d__Bacteria	Firmicutes	Clostridia	Clostridia_UCG-014	Clostridia_UCG-014	Clostridia_UCG-014	uncultured_bacterium
5218e80b3a35f14bfc2ae5584bdce196	0.830639	0.315312	0.722741	0.328952	182.777	0.253315	0.263601	0.960979	0.336563	0.5385	d__Bacteria	Bacteroidota	Bacteroidia	Bacteroidales	F082	F082	uncultured_bacterium
4b3b121d742da2a1c549ff724088dbf8	0.474646	0.119529	0.447074	0.0766062	108.897	0.123896	0.130445	0.949795	0.342216	0.540342	d__Bacteria	Firmicutes	Clostridia	Monoglobales	Monoglobaceae	Monoglobus	uncultured_bacterium
12f804039b7de774a97fe2ae844bf3e7	0.164687	0.143403	0.1264	0.0650179	35.0765	0.395112	0.431498	0.915675	0.359838	0.560786	d__Bacteria	Firmicutes	Clostridia	Monoglobales	Monoglobaceae	Monoglobus	uncultured_Ruminococcaceae
ae84e42cdb4ea6df5053958180e8e80b	0.0700583	0.0846139	0.0503655	0.0501747	15.2266	0.530745	0.597047	0.888951	0.37403	0.57543	d__Bacteria	Cyanobacteria	Vampirivibrionia	Gastranaerophilales	Gastranaerophilales	Gastranaerophilales	uncultured_rumen
39130b8fd0a1b8bfb8eb6bf2b44a2090	0.0352248	0.0404272	0.051661	0.0404612	11.1343	-0.468158	0.543967	-0.860638	0.389438	0.576945	d__Bacteria	Bacteroidota	Bacteroidia	Bacteroidales	Marinifilaceae	Odoribacter	uncultured_Bacteroidales
9b867f3bc244a17b196b4e19655cfb9b	0.22448	0.0282442	0.21132	0.0633027	51.9818	0.126163	0.145426	0.86754	0.385646	0.576945	d__Bacteria	Firmicutes	Clostridia	Oscillospirales	UCG-010	UCG-010	unidentified
fa455d9c2e08396e69e0582a5fd97670	0.0422902	0.106902	0.0246268	0.0417397	5.34192	-0.655842	0.752427	-0.871635	0.383407	0.576945	d__Bacteria	Spirochaetota	Spirochaetia	Spirochaetales	Spirochaetaceae	Treponema	uncultured_rumen
4381519899dd025ebb0e399a2816f877	2.66877	0.797505	2.9767	0.706563	662.528	-0.126156	0.152739	-0.825958	0.408828	0.577169	d__Bacteria	Bacteroidota	Bacteroidia	Bacteroidales	Prevotellaceae	Prevotellaceae_UCG-003	uncultured_Bacteroidales
806aaad9d73d2b1bdde7db558db37084	0.654951	0.322166	0.583183	0.277198	146.398	0.226952	0.271024	0.837386	0.402376	0.577169	d__Bacteria	Firmicutes	Bacilli	Izemoplasmatales	Izemoplasmatales	Izemoplasmatales	uncultured_bacterium
ac4a40f8d6017bce11451260766520c8	0.0833871	0.222081	0.137613	0.126636	27.0114	-0.624356	0.751611	-0.830691	0.406148	0.577169	d__Bacteria	Proteobacteria	Gammaproteobacteria	Aeromonadales	Succinivibrionaceae	Succinivibrio	uncultured_Succinivibrio
ca6270fae683a16f20133fa0ef6e058b	0.558461	0.173285	0.527091	0.0837256	127.972	0.124034	0.148673	0.834274	0.404127	0.577169	d__Bacteria	Firmicutes	Clostridia	Peptostreptococcales-Tissierellales	Anaerovoracaceae	Family_XIII_AD3011_group	uncultured_Clostridiales
32675c7868bdda9f3dff024b4715c04d	0.45425	0.163015	0.523304	0.154861	116.111	-0.159664	0.204852	-0.77941	0.435738	0.608007	d__Bacteria	Firmicutes	Clostridia	Oscillospirales	Oscillospiraceae	UCG-002	uncultured_bacterium
cbc798ae9f6cdc9beb16ec650091bdc0	0.0423293	0.050916	0.0304361	0.0594988	9.48069	0.522911	0.71939	0.726881	0.467299	0.64455	d__Bacteria	Elusimicrobiota	Elusimicrobia	Elusimicrobiales	Elusimicrobiaceae	Elusimicrobium	uncultured_bacterium
33a8efe194592fdc903c21a7ee2cc101	0.0870779	0.0702402	0.0644809	0.116276	19.1149	0.444335	0.639838	0.69445	0.4874	0.645063	d__Bacteria	Firmicutes	Bacilli	RF39	RF39	RF39	uncultured_bacterium
44975d0eae87a4a44747157cf22c61ed	0.101542	0.100198	0.13585	0.0849221	29.0419	-0.338981	0.496245	-0.683092	0.494549	0.645063	d__Bacteria	Firmicutes	Clostridia	Lachnospirales	Lachnospiraceae	Lachnospiraceae_AC2044_group	uncultured_bacterium
cac6cf5a52d32315e38ec545053fc4e7	0.330216	0.0674111	0.362661	0.058439	82.0605	-0.0859873	0.125406	-0.68567	0.492921	0.645063	d__Bacteria	Firmicutes	Clostridia	Oscillospirales	Ruminococcaceae	Candidatus_Soleaferrea	uncultured_bacterium
dc84c724218c6fce73d3089f305397f3	0.199444	0.108492	0.232698	0.123379	51.3111	-0.199449	0.279603	-0.71333	0.475641	0.645063	d__Bacteria	Firmicutes	Bacilli	Erysipelotrichales	Erysipelatoclostridiaceae	Erysipelatoclostridium	uncultured_bacterium
fb78424890bd291f6522ece4c1cad7d7	0.197209	0.0941352	0.227882	0.0736287	50.7054	-0.16404	0.238071	-0.689037	0.4908	0.645063	d__Bacteria	Firmicutes	Clostridia	Christensenellales	Christensenellaceae	Christensenellaceae_R-7_group	uncultured_prokaryote
07c454c14c00fcbcb97f113ab1ef6c97	0.0281492	0.0230597	0.0233789	0.0148817	6.98745	0.258511	0.395212	0.654107	0.513043	0.649553	d__Bacteria	Firmicutes	Clostridia	Christensenellales	Christensenellaceae	Christensenellaceae_R-7_group	uncultured_bacterium
48919d855ea873a02a8083de2d2190be	0.160058	0.158404	0.140428	0.0594733	35.7464	0.223817	0.343138	0.652266	0.514229	0.649553	d__Bacteria	Bacteroidota	Bacteroidia	Bacteroidales	Muribaculaceae	Muribaculaceae	uncultured_Porphyromonadaceae
d827474fe91035b9d125f637289a48b7	0.147399	0.0837146	0.133046	0.0677737	33.8724	0.203663	0.311245	0.654349	0.512887	0.649553	d__Bacteria	Firmicutes	Bacilli	Izemoplasmatales	Izemoplasmatales	Izemoplasmatales	gut_metagenome
a7b77d089f3200d1e23ca0391e0d90f1	0.139598	0.0744527	0.129072	0.0379073	32.3115	0.148776	0.249407	0.596517	0.55083	0.688537	d__Bacteria	Firmicutes	Clostridia	Oscillospirales	Ruminococcaceae	Incertae_Sedis	uncultured_bacterium
00d1000b3cf1b4ab452948ab5fd6cc98	0.18404	0.0528473	0.178466	0.0458908	43.3659	0.0899246	0.167214	0.537781	0.590728	0.730798	d__Bacteria	Firmicutes	Clostridia	Peptostreptococcales-Tissierellales	Anaerovoracaceae	Anaerovorax	uncultured_bacterium
7b2f3af2879b936ee36ca7c29a3540d1	0.118553	0.0527745	0.109066	0.0455258	27.8303	0.147358	0.278783	0.528578	0.597098	0.731141	d__Bacteria	Bacteroidota	Bacteroidia	Bacteroidales	Prevotellaceae	Prevotellaceae_UCG-004	uncultured_Bacteroidales
ff385a882d52bd0698132f46ec4a7a77	1.48238	0.239742	1.47201	0.249929	346.448	0.051813	0.101929	0.508326	0.611225	0.740878	d__Bacteria	Bacteroidota	Bacteroidia	Bacteroidales	uncultured	uncultured	uncultured_bacterium
b5a17ef5b24a6a0162841ea2d8dad6f1	0.0455744	0.0555992	0.0552536	0.0431109	12.6024	-0.265422	0.542479	-0.489276	0.624646	0.749576	d__Bacteria	Bacteroidota	Bacteroidia	Bacteroidales	gir-aah93h0	gir-aah93h0	uncultured_bacterium
4a3c6013100ae03297bb648d080f3117	0.179547	0.104928	0.167081	0.058714	41.2715	0.126374	0.271367	0.465695	0.641434	0.7621	d__Bacteria	Firmicutes	Bacilli	Acholeplasmatales	Acholeplasmataceae	EMP-G18	uncultured_Mollicutes
3f7b56db28761cbcc8fe45cabea11f28	0.0762977	0.0960018	0.0972878	0.111654	21.2752	-0.252474	0.569908	-0.443008	0.65776	0.773835	d__Bacteria	Firmicutes	Negativicutes	Veillonellales-Selenomonadales	uncultured	uncultured	uncultured_bacterium
08b6e4b8fb1453ebd47819e4d6f8bccd	4.49562	1.33062	4.78283	0.757	1085.43	-0.0537805	0.138511	-0.388276	0.697812	0.812985	d__Bacteria	Bacteroidota	Bacteroidia	Bacteroidales	Rikenellaceae	Rikenellaceae_RC9_gut_group	uncultured_Bacteroidales
48b4186f051ce920f38a9b80f165f032	0.0259317	0.0249664	0.0232249	0.0206448	6.85178	0.145732	0.477886	0.304951	0.760404	0.829531	d__Bacteria	Firmicutes	Bacilli	Acholeplasmatales	Acholeplasmataceae	EMP-G18	uncultured_bacterium
59951f9af49285601320624712e046aa	0.100224	0.0500792	0.109169	0.036983	25.3664	-0.0758732	0.241489	-0.31419	0.753377	0.829531	d__Bacteria	Firmicutes	Clostridia	Lachnospirales	Lachnospiraceae	Lachnospiraceae_ND3007_group	uncultured_bacterium
84b740ff803f9129a899124cc23ebb8a	1.18547	0.308332	1.17637	0.198189	278.229	0.0493733	0.141553	0.348798	0.727241	0.829531	d__Bacteria	Firmicutes	Clostridia	Lachnospirales	Lachnospiraceae	Lachnospiraceae_UCG-010	uncultured_bacterium
911c5c2b8f5db7329b75abbb97483285	0.0358783	0.051624	0.0322245	0.0254622	8.83637	0.151374	0.495779	0.305325	0.760119	0.829531	d__Bacteria	Firmicutes	Clostridia	Lachnospirales	Lachnospiraceae	[Eubacterium]_ruminantium_group	uncultured_bacterium
be0c6ba5d73909b5337df98f8ebfde0d	0.225375	0.124338	0.242669	0.0586943	55.6222	-0.0734319	0.239699	-0.30635	0.759338	0.829531	d__Bacteria	Firmicutes	Clostridia	Oscillospirales	Ruminococcaceae	Pygmaiobacter	uncultured_bacterium
e17052731e332c5d4beb02d5bd8b0b10	3.2079	1.31186	3.12945	0.791951	741.353	0.0653496	0.19369	0.337394	0.73582	0.829531	d__Bacteria	Bacteroidota	Bacteroidia	Bacteroidales	Muribaculaceae	Muribaculaceae	uncultured_bacterium
fc20407e37785731b1396e34de9fb623	0.244394	0.126617	0.233116	0.162541	56.6214	0.107184	0.350318	0.305962	0.759634	0.829531	d__Bacteria	Bacteroidota	Bacteroidia	Bacteroidales	Bacteroidales_RF16_group	Bacteroidales_RF16_group	uncultured_bacterium
774fd2420dffba618651972fef384a09	0.212374	0.0850317	0.208152	0.0784612	50.0669	0.0585016	0.225316	0.259642	0.79514	0.857764	d__Bacteria	Firmicutes	Bacilli	Acholeplasmatales	Acholeplasmataceae	Anaeroplasma	uncultured_Anaeroplasma
cc3e972570c17a1d94e2e7535f56412a	0.117925	0.114373	0.132993	0.0871647	30.4086	-0.122424	0.484661	-0.252597	0.80058	0.857764	d__Bacteria	Bacteroidota	Bacteroidia	Bacteroidales	Prevotellaceae	Prevotellaceae_Ga6A1_group	uncultured_bacterium
937fff933f781f83c30c7a55f6d26088	0.0555359	0.038118	0.0532881	0.0325003	13.6961	0.0912483	0.416132	0.219277	0.826434	0.877629	d__Bacteria	Spirochaetota	Spirochaetia	Spirochaetales	Spirochaetaceae	Sphaerochaeta	uncultured_bacterium
0474ed6a4dffd78e09110ab2abdb6dbe	0.0997635	0.0776811	0.0960041	0.0610418	23.6892	0.0633204	0.354687	0.178525	0.858311	0.903485	d__Bacteria	Bacteroidota	Bacteroidia	Bacteroidales	Barnesiellaceae	uncultured	uncultured_Porphyromonadaceae
0be9444c3173f82fea650f814daa1055	0.420378	0.11989	0.435501	0.130068	101.231	-0.0209385	0.170403	-0.122876	0.902205	0.941431	d__Bacteria	Firmicutes	Bacilli	Erysipelotrichales	Erysipelotrichaceae	[Anaerorhabdus]_furcosa_group	uncultured_Anaerorhabdus
2fd2a68bfb2df4912c7873906f9cc32b	0	0	0	0	0.98741	-0.0654174	0.656719	-0.0996124	0.920652	0.945983	d__Bacteria	Spirochaetota	Spirochaetia	Spirochaetales	Spirochaetaceae	Treponema	Treponema_porcinum
549af4c1850494c899f075f215e4a53e	0.110066	0.150993	0.107452	0.0780594	26.4501	0.0589201	0.605018	0.0973858	0.92242	0.945983	d__Bacteria	Firmicutes	Bacilli	Acholeplasmatales	Acholeplasmataceae	Anaeroplasma	uncultured_bacterium
e02cd2da2e3efd5b3094ecb538fd5558	0.639038	0.161161	0.643606	0.257047	150.851	0.0177334	0.2025	0.0875725	0.930216	0.945983	d__Bacteria	Bacteroidota	Bacteroidia	Bacteroidales	Bacteroidales_RF16_group	Bacteroidales_RF16_group	uncultured_Paludibacter
64496feaef8a8c20870626380e62ab7d	1.46135	0.328842	1.49773	0.361317	347.788	0.0108901	0.144794	0.0752111	0.940047	0.947946	d__Bacteria	Bacteroidota	Bacteroidia	Bacteroidales	Paludibacteraceae	uncultured	uncultured_Paludibacter
86bfcfe4045e85efe25fd7b78dc49ae0	0.116345	0.0625235	0.121635	0.0605106	28.8607	0.00758019	0.317062	0.0239076	0.980926	0.980926	d__Bacteria	Firmicutes	Clostridia	Lachnospirales	Lachnospiraceae	Anaerosporobacter	uncultured_Lachnospiraceae
