# Supplementary material for: Evidence for modulation of the fecal microbiota profile by diet in lactating buffalo
Source: Front Vet Sci. 2026 Feb 17;13:1739986. doi: 10.3389/fvets.2026.1739986 (PMC12955644; doi:10.3389/fvets.2026.1739986)
Supplement: Supplementary file 1 [file Data_Sheet_1.zip › supplementary files/Supplementary_tableS5.xlsx]

## Sheet: Phylum
	LS_C_yes_mean	LS_C_yes_sd	LS_C_no_mean	LS_C_no_sd	baseMean	log2FoldChange	lfcSE	stat	pvalue	padj	Kingdom	Phylum	Class	Order	Family	Genus	Species
7a22104d7ba5161679014547f9c7df12	0.048456	0.0289286	0.154646	0.0748343	62.6134	-1.20565	0.211254	-5.70711	1.14912e-08	1.14912e-07	d__Bacteria	Verrucomicrobiota		FALSE
3b553c07d6fabedfa970ee7d8e72862a	4.57151	2.11573	3.91922	1.24303	2196.21	0.603427	0.148237	4.07068	4.6876e-05	0.00023438	d__Bacteria	Spirochaetota		MAX
a80f84fec32c20122aa20965fb4fdaec	2.10653	1.17728	1.64011	0.700057	1007.94	0.789577	0.245086	3.22164	0.00127461	0.00424869	d__Bacteria	Proteobacteria		MAX
05d16c7bdfb656790bf6a231c14a752c	36.6135	3.36947	38.1149	3.36373	21118.6	0.395838	0.137605	2.87662	0.00401961	0.010049	d__Bacteria	Bacteroidota		FALSE
bfb3be89ae3c9d70d09687d77b61e41e	56.3966	3.79388	55.6394	3.55591	31899.5	0.448902	0.163059	2.753	0.00590519	0.0118104	d__Bacteria	Firmicutes		MAX
cbc798ae9f6cdc9beb16ec650091bdc0	0.00702856	0.0131354	0.0250559	0.0268932	10.2046	-1.40961	0.548299	-2.57088	0.0101441	0.0169068	d__Bacteria	Elusimicrobiota		FALSE
a1dc0899f246ee81f1eda11c6e9283ba	0.201016	0.108858	0.423351	0.256004	173.693	-0.599958	0.23973	-2.50264	0.0123272	0.0176102	d__Bacteria	Cyanobacteria		FALSE
88f6f535036c76d6602aca4a9f99ee78	0.0207343	0.0373989	0.0365016	0.0499451	14.6133	-0.468132	0.599472	-0.780908	0.434857	0.543571	d__Bacteria	Fibrobacterota
79880f56d860e3c7b762ba062920630c	0.0114861	0.0049346	0.0185086	0.0128077	9.18455	-0.169213	0.248404	-0.681203	0.495743	0.550826	d__Bacteria	Desulfobacterota
d30647a38f0a71e9038b0a7f6a44d0f6	0.0231742	0.00954576	0.0282702	0.0118072	15.9307	0.148209	0.249678	0.593598	0.552781	0.552781	d__Bacteria	Patescibacteria

## Sheet: Family
	LS_C_yes_mean	LS_C_yes_sd	LS_C_no_mean	LS_C_no_sd	baseMean	log2FoldChange	lfcSE	stat	pvalue	padj	Kingdom	Phylum	Class	Order	Family	Genus	Species
7a22104d7ba5161679014547f9c7df12	0.0494747	0.0295333	0.158565	0.076906	66.183	-1.5406	0.247969	-6.21285	5.20338e-10	2.65372e-08	d__Bacteria	Verrucomicrobiota	Lentisphaeria	Victivallales	Victivallaceae
a26cc9ef34b4f42af3722d38afb42dd9	0.515201	0.404901	1.37836	0.584176	578.925	-1.31961	0.259549	-5.08424	3.69107e-07	9.41222e-06	d__Bacteria	Bacteroidota	Bacteroidia	Bacteroidales	p-2534-18B5_gut_group
5218e80b3a35f14bfc2ae5584bdce196	0.200709	0.109487	0.394817	0.128159	175.369	-0.866297	0.182455	-4.74801	2.0543e-06	3.49232e-05	d__Bacteria	Bacteroidota	Bacteroidia	Bacteroidales	F082
05d16c7bdfb656790bf6a231c14a752c	9.77588	1.48033	8.36177	1.20786	4586.2	0.36183	0.0802865	4.50674	6.58315e-06	8.39352e-05	d__Bacteria	Bacteroidota	Bacteroidia	Bacteroidales	Prevotellaceae
806aaad9d73d2b1bdde7db558db37084	0.260499	0.106427	0.477605	0.165386	215.147	-0.750396	0.174442	-4.3017	1.69492e-05	0.000172881	d__Bacteria	Firmicutes	Bacilli	Izemoplasmatales	Izemoplasmatales
3ee81e608dda61d25b14bf77d2657a79	2.53866	1.11876	1.51287	0.706306	968.478	0.857842	0.239312	3.58462	0.000337573	0.00286937	d__Bacteria	Firmicutes	Clostridia	Clostridiales	Clostridiaceae
4f213a9be48dc2ccb63ff7c329a4ee75	1.78591	0.421858	2.46839	0.437405	1189.92	-0.339334	0.103177	-3.28883	0.00100604	0.00620638	d__Bacteria	Bacteroidota	Bacteroidia	Bacteroidales	uncultured
a1dc0899f246ee81f1eda11c6e9283ba	0.205228	0.111166	0.434112	0.263315	187.094	-0.943952	0.291235	-3.2412	0.00119027	0.00620638	d__Bacteria	Cyanobacteria	Vampirivibrionia	Gastranaerophilales	Gastranaerophilales
bfb3be89ae3c9d70d09687d77b61e41e	14.5163	0.951635	13.714	1.15424	7327.84	0.216821	0.0670261	3.23488	0.00121694	0.00620638	d__Bacteria	Firmicutes	Clostridia	Oscillospirales	Oscillospiraceae
e17052731e332c5d4beb02d5bd8b0b10	2.26621	0.457249	1.81687	0.493619	1020.68	0.453515	0.13883	3.2667	0.0010881	0.00620638	d__Bacteria	Bacteroidota	Bacteroidia	Bacteroidales	Muribaculaceae
1177f2ed5609676002f39a2adca96124	0.0361036	0.0347958	0.105097	0.0871428	44.8357	-1.34058	0.429441	-3.12168	0.00179823	0.0070546	d__Bacteria	Bacteroidota	Bacteroidia	Bacteroidales	Dysgonomonadaceae
4a3c6013100ae03297bb648d080f3117	0.307508	0.115327	0.214691	0.0754849	129.022	0.651671	0.20843	3.12657	0.00176858	0.0070546	d__Bacteria	Firmicutes	Bacilli	Acholeplasmatales	Acholeplasmataceae
7061ee748a1cd4b1cee2128025442234	0.150053	0.0741269	0.246094	0.0953724	113.1	-0.593118	0.1896	-3.12825	0.00175849	0.0070546	d__Bacteria	Firmicutes	Clostridia	Clostridia_vadinBB60_group	Clostridia_vadinBB60_group
e2f1f2945857ac5bc931cadc75dc831d	0.0647532	0.0436055	0.119246	0.0717109	54.3034	-0.753005	0.274598	-2.74221	0.00610278	0.0222316	d__Bacteria	Firmicutes	Clostridia	Clostridia	Hungateiclostridiaceae
cbc798ae9f6cdc9beb16ec650091bdc0	0.00717956	0.0134179	0.0256569	0.0275188	11.2375	-1.58006	0.590434	-2.67611	0.00744831	0.0253243	d__Bacteria	Elusimicrobiota	Elusimicrobia	Elusimicrobiales	Elusimicrobiaceae
adcd966c766bc403d62e3ff45e8048ab	1.53346	0.510782	1.18397	0.393344	687.39	0.48232	0.186327	2.58857	0.00963743	0.0307193	d__Bacteria	Firmicutes	Bacilli	Erysipelotrichales	Erysipelotrichaceae
fdd78801a6222753c2b7312ce54cf40e	0.109375	0.0292053	0.0763162	0.04936	46.1236	0.666336	0.277773	2.39885	0.0164466	0.0493399	d__Bacteria	Bacteroidota	Bacteroidia	Bacteroidales	Tannerellaceae
a80f84fec32c20122aa20965fb4fdaec	1.71629	1.25079	1.18667	0.676812	718.056	0.691811	0.292545	2.3648	0.0180398	0.0511128	d__Bacteria	Proteobacteria	Gammaproteobacteria	Aeromonadales	Succinivibrionaceae
e2823bd233f1c04547d610c55a48caf7	0.052193	0.0499117	0.139068	0.164772	58.6727	-1.24924	0.57529	-2.1715	0.0298937	0.0802409	d__Bacteria	Bacteroidota	Bacteroidia	Bacteroidales	p-251-o5
4ba2fb0091662152c506dcee6d957c0d	0.102009	0.0719419	0.159923	0.0786816	73.6508	-0.533888	0.26304	-2.02969	0.0423883	0.10809	d__Bacteria	Proteobacteria	Alphaproteobacteria	Rhodospirillales	uncultured
3b553c07d6fabedfa970ee7d8e72862a	4.66554	2.15828	4.01538	1.26897	2192.65	0.345447	0.173267	1.99372	0.0461828	0.112158	d__Bacteria	Spirochaetota	Spirochaetia	Spirochaetales	Spirochaetaceae
2a2f7bd36bbcc3b811f94dc146ebb4a5	2.30867	0.522324	2.21222	0.332551	1177.79	0.195137	0.100952	1.93298	0.0532389	0.120058	d__Bacteria	Firmicutes	Clostridia	Oscillospirales	Ruminococcaceae
64496feaef8a8c20870626380e62ab7d	0.509838	0.157694	0.665645	0.171012	325.445	-0.25746	0.134995	-1.90718	0.0564978	0.120058	d__Bacteria	Bacteroidota	Bacteroidia	Bacteroidales	Paludibacteraceae
ca6270fae683a16f20133fa0ef6e058b	0.430471	0.115856	0.567123	0.15608	278.18	-0.269365	0.141169	-1.9081	0.0563784	0.120058	d__Bacteria	Firmicutes	Clostridia	Peptostreptococcales-Tissierellales	Anaerovoracaceae
527bf673f5943b674288bb4826223b9a	14.2444	3.63563	12.7738	3.47609	7053.6	0.2842	0.162012	1.75419	0.0793975	0.155741	d__Bacteria	Firmicutes	Clostridia	Lachnospirales	Lachnospiraceae
93bc521bc81d198dd71fc74447a898df	7.32505	2.14299	9.3055	1.99817	4556.04	-0.209217	0.118668	-1.76304	0.0778931	0.155741	d__Bacteria	Firmicutes	Clostridia	Oscillospirales	UCG-010
79880f56d860e3c7b762ba062920630c	0.0117269	0.00504102	0.0189885	0.0131883	9.68101	-0.504341	0.304679	-1.65532	0.0978598	0.184846	d__Bacteria	Desulfobacterota	Desulfovibrionia	Desulfovibrionales	Desulfovibrionaceae
0799785da64542cbfb2f870507f5d767	0.244346	0.0807785	0.220888	0.0786671	120.78	0.2874	0.178492	1.61016	0.107363	0.195555	d__Bacteria	Proteobacteria	Gammaproteobacteria	Burkholderiales	Sutterellaceae
1b2179abe939add51e759c27bd3e1bfa	1.2921	0.340812	1.23761	0.30456	655.361	0.197869	0.126733	1.56131	0.118451	0.20831	d__Bacteria	Firmicutes	Clostridia	Monoglobales	Monoglobaceae
77c8e718b3e17a1c742a054b663677cf	0.828894	0.229762	1.01596	0.218984	502.488	-0.163016	0.106396	-1.53216	0.125483	0.213322	d__Bacteria	Firmicutes	Clostridia	Oscillospirales	Butyricicoccaceae
2a315b1dec1786f7bc15ce5583529381	2.3876	0.53621	2.86525	0.471005	1426.79	-0.140145	0.0928998	-1.50856	0.131411	0.214053	d__Bacteria	Firmicutes	Clostridia	Oscillospirales	[Eubacterium]_coprostanoligenes_group
f772eb7915a9b0145d411ec90a58d8b8	0.337666	0.117784	0.31288	0.0924741	168.027	0.247546	0.165325	1.49733	0.134308	0.214053	d__Bacteria	Firmicutes	Clostridia	Peptococcales	Peptococcaceae
b5a17ef5b24a6a0162841ea2d8dad6f1	0.0268355	0.0211297	0.0181265	0.0216025	11.6023	0.634045	0.515335	1.23035	0.218564	0.337781	d__Bacteria	Bacteroidota	Bacteroidia	Bacteroidales	gir-aah93h0
88f6f535036c76d6602aca4a9f99ee78	0.0211422	0.0381181	0.0374759	0.0513786	17.2771	-0.705053	0.660944	-1.06674	0.286091	0.429136	d__Bacteria	Fibrobacterota	Fibrobacteria	Fibrobacterales	Fibrobacteraceae
3f7b56db28761cbcc8fe45cabea11f28	0.0602565	0.0540596	0.0459185	0.0523211	26.7283	0.483238	0.487155	0.991958	0.321218	0.46806	d__Bacteria	Firmicutes	Negativicutes	Veillonellales-Selenomonadales	uncultured
76e7053653e7dd17f453a6f2673d937f	6.7339	0.723793	7.05589	0.849416	3659.63	0.074173	0.0796192	0.931597	0.351545	0.478367	d__Bacteria	Bacteroidota	Bacteroidia	Bacteroidales	Bacteroidaceae
810e6b995049b7a9b459755a1f29f02a	1.29233	0.282592	1.29024	0.327298	681.926	0.124964	0.138181	0.904349	0.36581	0.478367	d__Bacteria	Firmicutes	Clostridia	Christensenellales	Christensenellaceae
9670f02362812c99e8c1f64e17dc75f0	0.0567123	0.0208007	0.052348	0.0236949	29.073	0.226098	0.249541	0.906054	0.364907	0.478367	d__Bacteria	Firmicutes	Clostridia	Lachnospirales	Defluviitaleaceae
9f88ed9776f8ac8683a0289c12a34e91	3.95433	1.14151	3.86806	1.18752	2062.83	0.149557	0.163778	0.913168	0.361154	0.478367	d__Bacteria	Firmicutes	Clostridia	Peptostreptococcales-Tissierellales	Peptostreptococcaceae
22f86b0bb18e361b956ed8007b4117ed	0.066271	0.0221581	0.0650318	0.0263538	34.9558	0.159918	0.196122	0.8154	0.414843	0.525629	d__Bacteria	Firmicutes	Clostridia	Oscillospirales	Oscillospirales
570a1e4740989517a4cd7f2788b4d1d0	0.311544	0.103445	0.316002	0.0941845	165.183	0.115769	0.147388	0.78547	0.432178	0.525629	d__Bacteria	Firmicutes	Bacilli	RF39	RF39
fbae8c0ca82c191f050cac14afbfc220	10.7563	1.40317	11.3216	1.30799	5854.76	0.0589563	0.0751717	0.784289	0.432871	0.525629	d__Bacteria	Bacteroidota	Bacteroidia	Bacteroidales	Rikenellaceae
825c801a27341344d296a2c9e0396679	0.132277	0.113161	0.11968	0.128271	68.0778	0.257567	0.443932	0.580194	0.561784	0.655103	d__Bacteria	Firmicutes	Negativicutes	Veillonellales-Selenomonadales	Selenomonadaceae
d30647a38f0a71e9038b0a7f6a44d0f6	0.0236519	0.0097189	0.0289722	0.0121115	15.3245	-0.131754	0.229075	-0.575154	0.565187	0.655103	d__Bacteria	Patescibacteria	Saccharimonadia	Saccharimonadales	Saccharimonadaceae
c3ab3c9fa55d0658c805ded1b293ecd6	0.00523416	0.0126265	0.0545487	0.287304	1.94357	-0.270026	0.543647	-0.496693	0.619405	0.701993	d__Bacteria	Proteobacteria	Gammaproteobacteria	Enterobacterales	Enterobacteriaceae
3300b5f746bfd6ef9ba5ac46bbfca793	0.505149	0.151529	0.573931	0.183248	287.963	-0.0605376	0.14772	-0.409814	0.681943	0.756067	d__Bacteria	Firmicutes	Clostridia	Clostridia_UCG-014	Clostridia_UCG-014
78f84fec9ae20765a66a03147860b479	0.593827	0.103574	0.633967	0.163404	330.965	0.0365194	0.150121	0.243267	0.807799	0.876548	d__Bacteria	Firmicutes	Bacilli	Erysipelotrichales	Erysipelatoclostridiaceae
00facb2a532857f605b48dea7cc8c1c4	3.18551	0.503954	3.46727	0.636295	1769.96	0.0124927	0.0910618	0.137189	0.890881	0.908699	d__Bacteria	Bacteroidota	Bacteroidia	Bacteroidales	Bacteroidales_RF16_group
36f552d076dc75a89a051f7325261274	0.135376	0.0425739	0.150211	0.0626764	78.1432	-0.0287382	0.208676	-0.137717	0.890464	0.908699	d__Bacteria	Bacteroidota	Bacteroidia	Bacteroidales	Barnesiellaceae
69847b580039208dfcac8be9df2ec2a2	1.31779	0.360216	1.46891	0.456685	757.91	-0.0287609	0.168872	-0.170312	0.864765	0.908699	d__Bacteria	Firmicutes	Negativicutes	Acidaminococcales	Acidaminococcaceae
bc2bb6e9359b5ee4f74f28bff625e559	0.0422696	0.0232737	0.0464913	0.0171791	24.2711	-0.00380121	0.210854	-0.0180277	0.985617	0.985617	d__Bacteria	Bacteroidota	Bacteroidia	Bacteroidales	Marinifilaceae

## Sheet: Genus
	LS_C_yes_mean	LS_C_yes_sd	LS_C_no_mean	LS_C_no_sd	baseMean	log2FoldChange	lfcSE	stat	pvalue	padj	Kingdom	Phylum	Class	Order	Family	Genus	Species
396954f15768fcf1b4c401629313c9be	0.357135	0.145845	0.745122	0.198371	282.303	-0.988033	0.157227	-6.2841	3.29752e-10	3.36347e-08	d__Bacteria	Bacteroidota	Bacteroidia	Bacteroidales	Rikenellaceae	dgA-11_gut_group
17581d3eaa704f25ab8f75dfdff0880c	0.787224	0.520714	0.338148	0.130832	210.82	1.36296	0.233062	5.84805	4.97366e-09	2.53657e-07	d__Bacteria	Bacteroidota	Bacteroidia	Bacteroidales	Prevotellaceae	Prevotella
89b1ef78e400b8b53633f2b7a9912a43	0.351707	0.337733	1.47466	0.852576	514.737	-2.00006	0.356289	-5.61359	1.98172e-08	6.73783e-07	d__Bacteria	Spirochaetota	Spirochaetia	Spirochaetales	Spirochaetaceae	GWE2-31-10
7a22104d7ba5161679014547f9c7df12	0.0266358	0.0181858	0.106433	0.0660325	38.2886	-1.86276	0.342032	-5.44615	5.14713e-08	1.31252e-06	d__Bacteria	Verrucomicrobiota	Lentisphaeria	Victivallales	Victivallaceae	Victivallaceae
a26cc9ef34b4f42af3722d38afb42dd9	0.606046	0.470152	1.60082	0.662681	584.611	-1.35686	0.281307	-4.82339	1.41138e-06	2.87921e-05	d__Bacteria	Bacteroidota	Bacteroidia	Bacteroidales	p-2534-18B5_gut_group	p-2534-18B5_gut_group
1df1996c601846653ce47e8714a4e7d7	0.854408	0.242681	0.56526	0.156904	287.519	0.69209	0.146205	4.73371	2.2045e-06	3.74766e-05	d__Bacteria	Bacteroidota	Bacteroidia	Bacteroidales	Prevotellaceae	Prevotellaceae_UCG-001
5218e80b3a35f14bfc2ae5584bdce196	0.234893	0.124823	0.458065	0.14321	175.542	-0.897097	0.196699	-4.56077	5.09665e-06	7.42655e-05	d__Bacteria	Bacteroidota	Bacteroidia	Bacteroidales	F082	F082
05d16c7bdfb656790bf6a231c14a752c	1.37773	0.241995	2.10985	0.521177	841.909	-0.543677	0.121413	-4.47792	7.53754e-06	9.61037e-05	d__Bacteria	Bacteroidota	Bacteroidia	Bacteroidales	Prevotellaceae	Prevotellaceae_UCG-004
5ed9f8340c16124efa79eef9c04c8e4a	0.495526	0.382524	0.138156	0.145851	106.666	1.95547	0.445731	4.38711	1.14868e-05	0.000130184	d__Bacteria	Firmicutes	Clostridia	Oscillospirales	Ruminococcaceae	Ruminococcus
3f60c8cbe1b1f43304856ec500b938f9	0.484804	0.630902	0.144825	0.132886	104.219	1.78224	0.417612	4.26769	1.97509e-05	0.000201459	d__Bacteria	Firmicutes	Clostridia	Clostridiales	Clostridiaceae	Clostridium_sensu_stricto_6
703511186a76ce3c71d94c6579d650db	0.0367565	0.0157454	0.0131336	0.0111071	9.72479	1.39911	0.334341	4.18467	2.85579e-05	0.00026481	d__Bacteria	Firmicutes	Clostridia	Lachnospirales	Lachnospiraceae	Lachnospira
806aaad9d73d2b1bdde7db558db37084	0.304301	0.118169	0.554305	0.187119	215.982	-0.78228	0.193571	-4.04132	5.31518e-05	0.000451791	d__Bacteria	Firmicutes	Bacilli	Izemoplasmatales	Izemoplasmatales	Izemoplasmatales
dddc8b7ac7b6f0c9c19382cb30f549b2	3.46605	0.9234	2.44467	0.590496	1213.27	0.597968	0.14875	4.01996	5.82078e-05	0.000456707	d__Bacteria	Bacteroidota	Bacteroidia	Bacteroidales	Prevotellaceae	Alloprevotella
937fff933f781f83c30c7a55f6d26088	0.0111533	0.0156823	0.0326751	0.0148738	12.7022	-1.35294	0.339946	-3.97987	6.89532e-05	0.000502373	d__Bacteria	Spirochaetota	Spirochaetia	Spirochaetales	Spirochaetaceae	Sphaerochaeta
3b553c07d6fabedfa970ee7d8e72862a	5.13116	2.28104	3.19492	1.2395	1662.04	0.768604	0.198694	3.86827	0.000109609	0.000729741	d__Bacteria	Spirochaetota	Spirochaetia	Spirochaetales	Spirochaetaceae	Treponema
bfb3be89ae3c9d70d09687d77b61e41e	13.4142	1.09586	11.8439	1.35482	5433.05	0.262005	0.0679177	3.85768	0.000114469	0.000729741	d__Bacteria	Firmicutes	Clostridia	Oscillospirales	Oscillospiraceae	UCG-005
774fd2420dffba618651972fef384a09	0.24133	0.0948304	0.1401	0.0621101	76.275	0.8798	0.231231	3.80485	0.000141892	0.000851352	d__Bacteria	Firmicutes	Bacilli	Acholeplasmatales	Acholeplasmataceae	Anaeroplasma
2a2f7bd36bbcc3b811f94dc146ebb4a5	0.891749	0.17826	1.22093	0.247312	499.291	-0.388561	0.103305	-3.76128	0.000169043	0.000957911	d__Bacteria	Firmicutes	Clostridia	Oscillospirales	Ruminococcaceae	uncultured
4f213a9be48dc2ccb63ff7c329a4ee75	2.09747	0.468274	2.87468	0.468515	1177.59	-0.38155	0.105254	-3.62505	0.000288903	0.00155095	d__Bacteria	Bacteroidota	Bacteroidia	Bacteroidales	uncultured	uncultured
149b5faf9690628b34efee1b13ca4727	0.00809636	0.00637024	0.0235696	0.0170174	9.41657	-1.2931	0.366354	-3.52964	0.000416119	0.00212221	d__Bacteria	Firmicutes	Clostridia	Peptostreptococcales-Tissierellales	Anaerovoracaceae	[Eubacterium]_nodatum_group
3e75ad65d3813b19fcbc4285193032cf	1.47475	0.774853	0.943261	0.384663	480.945	0.729832	0.212387	3.43633	0.000589647	0.002864	d__Bacteria	Firmicutes	Clostridia	Lachnospirales	Lachnospiraceae	Cellulosilyticum
1177f2ed5609676002f39a2adca96124	0.0430842	0.0430607	0.121582	0.0987827	44.682	-1.40177	0.4306	-3.25538	0.0011324	0.00522409	d__Bacteria	Bacteroidota	Bacteroidia	Bacteroidales	Dysgonomonadaceae	uncultured
3ee81e608dda61d25b14bf77d2657a79	2.53168	0.957423	1.6399	0.809294	833.012	0.707529	0.218093	3.24416	0.00117798	0.00522409	d__Bacteria	Firmicutes	Clostridia	Clostridiales	Clostridiaceae	Clostridium_sensu_stricto_1
a1dc0899f246ee81f1eda11c6e9283ba	0.240214	0.127413	0.503204	0.301101	190.473	-0.989273	0.314735	-3.1432	0.00167113	0.0071023	d__Bacteria	Cyanobacteria	Vampirivibrionia	Gastranaerophilales	Gastranaerophilales	Gastranaerophilales
7061ee748a1cd4b1cee2128025442234	0.175642	0.0834517	0.285525	0.10766	113.634	-0.633781	0.206346	-3.07144	0.00213029	0.0086916	d__Bacteria	Firmicutes	Clostridia	Clostridia_vadinBB60_group	Clostridia_vadinBB60_group	Clostridia_vadinBB60_group
e17052731e332c5d4beb02d5bd8b0b10	2.66192	0.5117	2.12267	0.582994	1009.68	0.405965	0.146747	2.76642	0.00566752	0.0222341	d__Bacteria	Bacteroidota	Bacteroidia	Bacteroidales	Muribaculaceae	Muribaculaceae
adcd966c766bc403d62e3ff45e8048ab	1.31264	0.616867	0.957708	0.415689	465.079	0.524453	0.196371	2.67073	0.00756864	0.0257818	d__Bacteria	Firmicutes	Bacilli	Erysipelotrichales	Erysipelotrichaceae	Turicibacter
b84b2897ea95b683b0fc128a49e85055	0.0629171	0.022411	0.109847	0.0711389	43.656	-0.691804	0.2559	-2.70341	0.00686314	0.0257818	d__Bacteria	Firmicutes	Clostridia	Lachnospirales	Lachnospiraceae	Dorea
be0c6ba5d73909b5337df98f8ebfde0d	0.149701	0.0513501	0.113363	0.0349937	55.8174	0.480001	0.178294	2.69219	0.00709852	0.0257818	d__Bacteria	Firmicutes	Clostridia	Oscillospirales	Ruminococcaceae	Pygmaiobacter
cbc798ae9f6cdc9beb16ec650091bdc0	0.00829607	0.0154178	0.0297809	0.0318178	11.5349	-1.58142	0.59227	-2.6701	0.00758287	0.0257818	d__Bacteria	Elusimicrobiota	Elusimicrobia	Elusimicrobiales	Elusimicrobiaceae	Elusimicrobium
be3523023f189713d9f30a1eead5e402	0.0232754	0.018934	0.0466228	0.0263376	18.7009	-0.875627	0.331481	-2.64156	0.00825259	0.0271537	d__Bacteria	Verrucomicrobiota	Lentisphaeria	Victivallales	Victivallaceae	Victivallis
dceb28e63a23ae4faa2575762c1ebb72	4.03762	0.8177	3.66395	0.515216	1664.83	0.213485	0.0859418	2.48407	0.0129891	0.0414026	d__Bacteria	Bacteroidota	Bacteroidia	Bacteroidales	Prevotellaceae	Prevotellaceae_UCG-003
84b740ff803f9129a899124cc23ebb8a	0.503709	0.208656	0.657426	0.148736	270.177	-0.328913	0.133125	-2.4707	0.0134849	0.0416807	d__Bacteria	Firmicutes	Clostridia	Lachnospirales	Lachnospiraceae	Lachnospiraceae_UCG-010
a80f84fec32c20122aa20965fb4fdaec	1.63777	1.0801	1.08834	0.618803	560.553	0.70443	0.293668	2.39873	0.0164523	0.0493568	d__Bacteria	Proteobacteria	Gammaproteobacteria	Aeromonadales	Succinivibrionaceae	Ruminobacter
17481ab8572fff668af6a28cf62cd766	0.0160551	0.00983396	0.0293053	0.0217295	12.1445	-0.764082	0.323364	-2.36292	0.0181317	0.0528409	d__Bacteria	Firmicutes	Clostridia	Lachnospirales	Lachnospiraceae	Lachnospiraceae_NK3A20_group
e2823bd233f1c04547d610c55a48caf7	0.0618535	0.0595725	0.160569	0.188914	60.3032	-1.35959	0.591616	-2.2981	0.0215564	0.0610764	d__Bacteria	Bacteroidota	Bacteroidia	Bacteroidales	p-251-o5	p-251-o5
49358f12687fec07504d256050a4438c	0.134968	0.0584935	0.0934602	0.0560233	47.5492	0.612998	0.275062	2.22858	0.0258419	0.0694227	d__Bacteria	Firmicutes	Clostridia	Lachnospirales	Lachnospiraceae	Butyrivibrio
64496feaef8a8c20870626380e62ab7d	0.599277	0.178585	0.774832	0.190189	321.699	-0.299148	0.134252	-2.22826	0.0258634	0.0694227	d__Bacteria	Bacteroidota	Bacteroidia	Bacteroidales	Paludibacteraceae	uncultured
00d1000b3cf1b4ab452948ab5fd6cc98	0.0788498	0.0240047	0.103175	0.0292386	43.3969	-0.315041	0.145223	-2.16937	0.0300549	0.0786051	d__Bacteria	Firmicutes	Clostridia	Peptostreptococcales-Tissierellales	Anaerovoracaceae	Anaerovorax
8230de4b82e4c69503c7ba43b7332af0	0.213231	0.181309	0.134319	0.0813382	69.1594	0.700878	0.326687	2.14541	0.0319203	0.0813967	d__Bacteria	Firmicutes	Bacilli	Erysipelotrichales	Erysipelotrichaceae	Faecalitalea
08b6e4b8fb1453ebd47819e4d6f8bccd	6.99285	0.881662	6.58302	0.785533	2968.91	0.1722	0.0817039	2.10761	0.0350643	0.0851562	d__Bacteria	Bacteroidota	Bacteroidia	Bacteroidales	Rikenellaceae	Rikenellaceae_RC9_gut_group
77c8e718b3e17a1c742a054b663677cf	0.929483	0.254001	1.15262	0.256576	481.998	-0.24485	0.115915	-2.11232	0.0346592	0.0851562	d__Bacteria	Firmicutes	Clostridia	Oscillospirales	Butyricicoccaceae	UCG-009
59951f9af49285601320624712e046aa	0.0883007	0.0276114	0.0721807	0.0270664	34.829	0.370013	0.178621	2.07149	0.0383127	0.0903985	d__Bacteria	Firmicutes	Clostridia	Lachnospirales	Lachnospiraceae	Lachnospiraceae_ND3007_group
ca6270fae683a16f20133fa0ef6e058b	0.404126	0.113969	0.514893	0.161829	213.564	-0.281381	0.136757	-2.05753	0.0396356	0.0903985	d__Bacteria	Firmicutes	Clostridia	Peptostreptococcales-Tissierellales	Anaerovoracaceae	Family_XIII_AD3011_group
cc3e972570c17a1d94e2e7535f56412a	0.0985162	0.0500262	0.0596341	0.0474573	32.0723	0.785761	0.38237	2.05497	0.0398817	0.0903985	d__Bacteria	Bacteroidota	Bacteroidia	Bacteroidales	Prevotellaceae	Prevotellaceae_Ga6A1_group
4ba2fb0091662152c506dcee6d957c0d	0.119009	0.0822865	0.185328	0.0892602	74.3961	-0.557297	0.279626	-1.99301	0.0462607	0.102578	d__Bacteria	Proteobacteria	Alphaproteobacteria	Rhodospirillales	uncultured	uncultured
9e6f274a5fe6d1848646e7a8707abc74	0.0548466	0.0353722	0.0265759	0.041803	16.1516	1.03781	0.524033	1.98042	0.0476559	0.103423	d__Bacteria	Firmicutes	Clostridia	Lachnospirales	Lachnospiraceae	Lachnospiraceae_NK4A136_group
b6576920f3022a2da664cd19901bf4bd	0.0442947	0.0215073	0.0334517	0.0146569	16.9742	0.444243	0.228605	1.94328	0.0519825	0.110463	d__Bacteria	Firmicutes	Clostridia	Oscillospirales	Butyricicoccaceae	uncultured
2a315b1dec1786f7bc15ce5583529381	2.79855	0.575448	3.33799	0.499999	1411.93	-0.180299	0.0969092	-1.86049	0.0628163	0.125705	d__Bacteria	Firmicutes	Clostridia	Oscillospirales	[Eubacterium]_coprostanoligenes_group	[Eubacterium]_coprostanoligenes_group
79880f56d860e3c7b762ba062920630c	0.0137331	0.00574202	0.0220358	0.0151442	9.80602	-0.559767	0.300912	-1.86023	0.0628525	0.125705	d__Bacteria	Desulfobacterota	Desulfovibrionia	Desulfovibrionales	Desulfovibrionaceae	Mailhella
93bc521bc81d198dd71fc74447a898df	8.56969	2.31401	10.8256	2.18404	4537.93	-0.253427	0.135426	-1.87132	0.0613001	0.125705	d__Bacteria	Firmicutes	Clostridia	Oscillospirales	UCG-010	UCG-010
86bfcfe4045e85efe25fd7b78dc49ae0	0.0688981	0.0474935	0.0991293	0.0439467	40.804	-0.445445	0.261069	-1.70623	0.087965	0.172547	d__Bacteria	Firmicutes	Clostridia	Lachnospirales	Lachnospiraceae	Anaerosporobacter
764474d004232793c03e3744ff5b31d1	0.124468	0.0418518	0.153681	0.0376483	65.2094	-0.222612	0.141146	-1.57717	0.114756	0.220852	d__Bacteria	Firmicutes	Bacilli	Erysipelotrichales	Erysipelatoclostridiaceae	uncultured
af51bfe5b9c84faff7b65695140076da	0.268593	0.0390017	0.254217	0.0570803	115.496	0.17333	0.119554	1.44981	0.147112	0.270215	d__Bacteria	Firmicutes	Clostridia	Oscillospirales	Oscillospiraceae	Oscillibacter
ca9dde2be4bd72d5af3eb2e7216bbeb6	0.0143622	0.0122755	0.0214517	0.01257	9.5654	-0.493529	0.341455	-1.44537	0.148353	0.270215	d__Bacteria	Firmicutes	Clostridia	Lachnospirales	Lachnospiraceae	Tuzzerella
d3e6492f4ee4f9699894bb258dc3ac56	0.183342	0.039618	0.168516	0.0486328	76.8581	0.194387	0.133386	1.45733	0.145025	0.270215	d__Bacteria	Firmicutes	Clostridia	Oscillospirales	Ruminococcaceae	Incertae_Sedis
3860e317a861db6f43999332b344bb73	0.37152	0.144625	0.327081	0.119623	150.047	0.250124	0.174525	1.43317	0.151809	0.271659	d__Bacteria	Firmicutes	Clostridia	Lachnospirales	Lachnospiraceae	Roseburia
0799785da64542cbfb2f870507f5d767	0.287266	0.0931889	0.258046	0.0934155	118.648	0.23589	0.170416	1.3842	0.166296	0.292451	d__Bacteria	Proteobacteria	Gammaproteobacteria	Burkholderiales	Sutterellaceae	Parasutterella
f3a08599e192fec3329d8282625ca8a6	0.296339	0.223343	0.237846	0.162041	112.101	0.357983	0.266647	1.34254	0.179422	0.310188	d__Bacteria	Firmicutes	Clostridia	Lachnospirales	Lachnospiraceae	Blautia
9f88ed9776f8ac8683a0289c12a34e91	2.31589	0.82237	2.0899	0.730433	944.145	0.209041	0.157489	1.32734	0.184398	0.313476	d__Bacteria	Firmicutes	Clostridia	Peptostreptococcales-Tissierellales	Peptostreptococcaceae	Romboutsia
5b23d91f79152fd36d7b1048758b2801	0.160544	0.112313	0.12429	0.0766983	59.4639	0.40679	0.319575	1.27291	0.20305	0.339527	d__Bacteria	Firmicutes	Clostridia	Oscillospirales	Ruminococcaceae	Negativibacillus
9e14dab2b649f64881c547ff690acb6a	0.303283	0.179095	0.245435	0.17988	115.406	0.375454	0.301394	1.24573	0.212865	0.350197	d__Bacteria	Firmicutes	Clostridia	Lachnospirales	Lachnospiraceae	Frisingicoccus
c3158ab20e50ea463f0f949774f9d83a	0.0500805	0.0236367	0.0626245	0.0214296	27.2248	-0.246932	0.207269	-1.19136	0.233511	0.378066	d__Bacteria	Firmicutes	Clostridia	Oscillospirales	Oscillospiraceae	Oscillospira
f772eb7915a9b0145d411ec90a58d8b8	0.396573	0.135502	0.363897	0.104277	166.347	0.198353	0.169091	1.17305	0.240776	0.383736	d__Bacteria	Firmicutes	Clostridia	Peptococcales	Peptococcaceae	uncultured
cac6cf5a52d32315e38ec545053fc4e7	0.195696	0.066378	0.233396	0.0854907	98.9176	-0.191879	0.165831	-1.15707	0.247242	0.38798	d__Bacteria	Firmicutes	Clostridia	Oscillospirales	Ruminococcaceae	Candidatus_Soleaferrea
b5a17ef5b24a6a0162841ea2d8dad6f1	0.0317032	0.0254994	0.0213892	0.0259229	11.4863	0.575113	0.506861	1.13466	0.256519	0.396439	d__Bacteria	Bacteroidota	Bacteroidia	Bacteroidales	gir-aah93h0	gir-aah93h0
88f6f535036c76d6602aca4a9f99ee78	0.0247095	0.0443082	0.0432834	0.0593441	17.9541	-0.741891	0.671502	-1.10482	0.269236	0.40653	d__Bacteria	Fibrobacterota	Fibrobacteria	Fibrobacterales	Fibrobacteraceae	Fibrobacter
f0db13f26bc331f44bd0082be3dca142	0.63811	0.0943667	0.623305	0.14831	276.654	0.11615	0.105522	1.10072	0.27102	0.40653	d__Bacteria	Firmicutes	Clostridia	Oscillospirales	Oscillospiraceae	NK4A214_group
1b2179abe939add51e759c27bd3e1bfa	1.51617	0.381284	1.44327	0.351475	649.03	0.144236	0.134345	1.07362	0.282992	0.413542	d__Bacteria	Firmicutes	Clostridia	Monoglobales	Monoglobaceae	Monoglobus
7cabe1fcb4129b3ba34e6241ebe61841	0.0160708	0.0081848	0.0212512	0.0123836	9.67312	-0.306851	0.286291	-1.07181	0.283803	0.413542	d__Bacteria	Firmicutes	Clostridia	Peptostreptococcales-Tissierellales	Anaerovoracaceae	Mogibacterium
44975d0eae87a4a44747157cf22c61ed	0.093859	0.0453068	0.0758444	0.0638384	36.7922	0.40419	0.406482	0.99436	0.320047	0.44719	d__Bacteria	Firmicutes	Clostridia	Lachnospirales	Lachnospiraceae	Lachnospiraceae_AC2044_group
4a3c6013100ae03297bb648d080f3117	0.118962	0.0423502	0.110464	0.0401119	51.0558	0.203508	0.201779	1.00857	0.313182	0.44719	d__Bacteria	Firmicutes	Bacilli	Acholeplasmatales	Acholeplasmataceae	EMP-G18
911c5c2b8f5db7329b75abbb97483285	0.0247444	0.0271518	0.0186106	0.0168944	9.75534	0.396734	0.396685	1.00012	0.31725	0.44719	d__Bacteria	Firmicutes	Clostridia	Lachnospirales	Lachnospiraceae	[Eubacterium]_ruminantium_group
3f7b56db28761cbcc8fe45cabea11f28	0.0703021	0.0621203	0.0541425	0.0628536	27.0413	0.460748	0.49472	0.93133	0.351683	0.484752	d__Bacteria	Firmicutes	Negativicutes	Veillonellales-Selenomonadales	uncultured	uncultured
9670f02362812c99e8c1f64e17dc75f0	0.0666727	0.0240416	0.0609738	0.0276228	28.4958	0.197464	0.231592	0.852636	0.393861	0.535651	d__Bacteria	Firmicutes	Clostridia	Lachnospirales	Defluviitaleaceae	Defluviitaleaceae_UCG-011
ac4a40f8d6017bce11451260766520c8	0.380853	0.502495	0.306325	0.446247	151.664	0.510048	0.627727	0.812531	0.416487	0.55171	d__Bacteria	Proteobacteria	Gammaproteobacteria	Aeromonadales	Succinivibrionaceae	Succinivibrio
d30647a38f0a71e9038b0a7f6a44d0f6	0.0277827	0.0113788	0.0337855	0.0141007	15.1202	-0.171565	0.210012	-0.816929	0.413969	0.55171	d__Bacteria	Patescibacteria	Saccharimonadia	Saccharimonadales	Saccharimonadaceae	Candidatus_Saccharimonas
ce14273e115494eb727306ec8b3da0f8	0.0556016	0.02734	0.0637555	0.0218993	27.9143	-0.13818	0.176073	-0.784791	0.432576	0.565677	d__Bacteria	Firmicutes	Clostridia	Oscillospirales	Oscillospiraceae	Papillibacter
3300b5f746bfd6ef9ba5ac46bbfca793	0.594211	0.176389	0.669705	0.213448	285.974	-0.114734	0.15593	-0.735806	0.461849	0.581587	d__Bacteria	Firmicutes	Clostridia	Clostridia_UCG-014	Clostridia_UCG-014	Clostridia_UCG-014
78f84fec9ae20765a66a03147860b479	0.0916158	0.0775308	0.111352	0.0668145	47.6362	-0.246879	0.334032	-0.73909	0.459852	0.581587	d__Bacteria	Firmicutes	Bacilli	Erysipelotrichales	Erysipelatoclostridiaceae	Candidatus_Stoquefichus
fbae8c0ca82c191f050cac14afbfc220	5.2406	0.898976	5.77756	0.806804	2493.65	-0.0678507	0.0908941	-0.74648	0.455377	0.581587	d__Bacteria	Bacteroidota	Bacteroidia	Bacteroidales	Rikenellaceae	Alistipes
810e6b995049b7a9b459755a1f29f02a	1.50544	0.356508	1.48904	0.399323	655.97	0.0829328	0.114876	0.721933	0.470336	0.585052	d__Bacteria	Firmicutes	Clostridia	Christensenellales	Christensenellaceae	Christensenellaceae_R-7_group
4069a171ed5de724ed637a5c0bcb4c23	1.21262	0.416828	1.16748	0.444335	518.167	0.119345	0.171317	0.696635	0.486031	0.597292	d__Bacteria	Firmicutes	Clostridia	Peptostreptococcales-Tissierellales	Peptostreptococcaceae	Paeniclostridium
8769462862bd80b3d161223b3426aee8	0.343891	0.0869762	0.341897	0.106049	152.905	0.110949	0.166631	0.665832	0.505519	0.613844	d__Bacteria	Firmicutes	Bacilli	Erysipelotrichales	Erysipelatoclostridiaceae	UCG-004
7eeffc1cfa3f69cf658c6543ea8a207f	0.0543044	0.0197335	0.053459	0.0166267	24.8515	0.112983	0.175716	0.642985	0.520234	0.624281	d__Bacteria	Firmicutes	Clostridia	Lachnospirales	Lachnospiraceae	Moryella
c3ab3c9fa55d0658c805ded1b293ecd6	0.00612148	0.0147043	0.0629331	0.331288	1.9068	-0.31346	0.497556	-0.63	0.528694	0.627056	d__Bacteria	Proteobacteria	Gammaproteobacteria	Enterobacterales	Enterobacteriaceae	Escherichia-Shigella
22f86b0bb18e361b956ed8007b4117ed	0.078003	0.0261906	0.075847	0.0304576	34.7663	0.110759	0.196717	0.563034	0.573412	0.672276	d__Bacteria	Firmicutes	Clostridia	Oscillospirales	Oscillospirales	Hydrogenoanaerobacterium
69847b580039208dfcac8be9df2ec2a2	1.56213	0.473558	1.72222	0.570535	738.422	-0.0789215	0.149497	-0.527913	0.597559	0.692626	d__Bacteria	Firmicutes	Negativicutes	Acidaminococcales	Acidaminococcaceae	Phascolarctobacterium
0da4821272b9ef5f3ab721ba970d7ba9	0.028974	0.0303743	0.0347079	0.0225209	15.7365	-0.183396	0.389833	-0.470447	0.638036	0.718603	d__Bacteria	Firmicutes	Clostridia	Lachnospirales	Lachnospiraceae	[Ruminococcus]_torques_group
570a1e4740989517a4cd7f2788b4d1d0	0.368082	0.128399	0.368764	0.108337	162.619	0.0655548	0.140442	0.466774	0.640661	0.718603	d__Bacteria	Firmicutes	Bacilli	RF39	RF39	RF39
825c801a27341344d296a2c9e0396679	0.158484	0.143231	0.143026	0.160517	66.1197	0.20519	0.440177	0.466153	0.641106	0.718603	d__Bacteria	Firmicutes	Negativicutes	Veillonellales-Selenomonadales	Selenomonadaceae	Anaerovibrio
ac22713fefc601811939e8ed75e8aee6	0.0547896	0.0373409	0.0624365	0.0307215	27.3318	-0.112222	0.262088	-0.428184	0.668517	0.741182	d__Bacteria	Firmicutes	Clostridia	Clostridia	Hungateiclostridiaceae	Saccharofermentans
76e7053653e7dd17f453a6f2673d937f	7.9261	0.845303	8.22733	0.904645	3605.92	0.0289829	0.0719906	0.402593	0.687248	0.753756	d__Bacteria	Bacteroidota	Bacteroidia	Bacteroidales	Bacteroidaceae	Bacteroides
dc84c724218c6fce73d3089f305397f3	0.107781	0.0686957	0.118092	0.0690553	51.3416	-0.0986512	0.259015	-0.38087	0.7033	0.763155	d__Bacteria	Firmicutes	Bacilli	Erysipelotrichales	Erysipelatoclostridiaceae	Erysipelatoclostridium
00facb2a532857f605b48dea7cc8c1c4	3.74856	0.577911	4.04205	0.70964	1750.88	-0.032238	0.0957412	-0.336721	0.736328	0.769678	d__Bacteria	Bacteroidota	Bacteroidia	Bacteroidales	Bacteroidales_RF16_group	Bacteroidales_RF16_group
32675c7868bdda9f3dff024b4715c04d	0.363292	0.0831858	0.364528	0.158978	161.648	0.0560923	0.170851	0.328311	0.742676	0.769678	d__Bacteria	Firmicutes	Clostridia	Oscillospirales	Oscillospiraceae	UCG-002
36f552d076dc75a89a051f7325261274	0.15957	0.050304	0.175214	0.0727649	76.5216	-0.0646231	0.194332	-0.33254	0.739482	0.769678	d__Bacteria	Bacteroidota	Bacteroidia	Bacteroidales	Barnesiellaceae	uncultured
dbf0fca530f33a06cab85d0b597102e8	0.640376	0.230137	0.651218	0.193307	286.109	0.0480915	0.1491	0.322544	0.747041	0.769678	d__Bacteria	Firmicutes	Clostridia	Lachnospirales	Lachnospiraceae	Coprococcus
e3b236fa25db222fda2f1e82c182ef44	0.0211499	0.0113061	0.0202564	0.0128733	9.94271	0.100795	0.30036	0.335579	0.737188	0.769678	d__Bacteria	Firmicutes	Clostridia	Christensenellales	Christensenellaceae	uncultured
62766572cab1d7a35b988e382ff7a7e6	0.0292529	0.0219588	0.0329616	0.0258887	14.8852	-0.104211	0.347615	-0.299789	0.764338	0.779625	d__Bacteria	Firmicutes	Clostridia	Lachnospirales	Lachnospiraceae	Acetitomaculum
0be9444c3173f82fea650f814daa1055	0.29364	0.0887397	0.301519	0.0929966	132.623	0.0351043	0.141937	0.247322	0.804659	0.812626	d__Bacteria	Firmicutes	Bacilli	Erysipelotrichales	Erysipelotrichaceae	[Anaerorhabdus]_furcosa_group
bc2bb6e9359b5ee4f74f28bff625e559	0.0494145	0.0265876	0.0540859	0.019569	24.2782	-0.0439348	0.213664	-0.205625	0.837084	0.837084	d__Bacteria	Bacteroidota	Bacteroidia	Bacteroidales	Marinifilaceae	Odoribacter

## Sheet: Species
	LS_C_yes_mean	LS_C_yes_sd	LS_C_no_mean	LS_C_no_sd	baseMean	log2FoldChange	lfcSE	stat	pvalue	padj	Kingdom	Phylum	Class	Order	Family	Genus	Species
3b553c07d6fabedfa970ee7d8e72862a	8.45085	3.7581	4.30824	1.34611	1291.87	1.08789	0.179441	6.06268	1.3387e-09	1.60644e-07	d__Bacteria	Spirochaetota	Spirochaetia	Spirochaetales	Spirochaetaceae	Treponema	uncultured_bacterium
396954f15768fcf1b4c401629313c9be	0.665602	0.2616	1.36431	0.349563	276.252	-0.929394	0.158808	-5.85231	4.84796e-09	2.57816e-07	d__Bacteria	Bacteroidota	Bacteroidia	Bacteroidales	Rikenellaceae	dgA-11_gut_group	uncultured_bacterium
4381519899dd025ebb0e399a2816f877	3.55836	0.795554	2.53423	0.482078	664.967	0.612726	0.105556	5.80477	6.4454e-09	2.57816e-07	d__Bacteria	Bacteroidota	Bacteroidia	Bacteroidales	Prevotellaceae	Prevotellaceae_UCG-003	uncultured_Bacteroidales
89b1ef78e400b8b53633f2b7a9912a43	0.651265	0.61848	2.66707	1.47139	498.811	-1.963	0.350572	-5.59942	2.15066e-08	6.45199e-07	d__Bacteria	Spirochaetota	Spirochaetia	Spirochaetales	Spirochaetaceae	GWE2-31-10	uncultured_bacterium
1df1996c601846653ce47e8714a4e7d7	1.11	0.447772	0.631522	0.183037	181.674	0.947592	0.171655	5.52034	3.38351e-08	8.12041e-07	d__Bacteria	Bacteroidota	Bacteroidia	Bacteroidales	Prevotellaceae	Prevotellaceae_UCG-001	uncultured_bacterium
dddc8b7ac7b6f0c9c19382cb30f549b2	6.22452	1.61398	4.0876	1.05808	1108.43	0.739494	0.147561	5.01145	5.40215e-07	1.08043e-05	d__Bacteria	Bacteroidota	Bacteroidia	Bacteroidales	Prevotellaceae	Alloprevotella	uncultured_Bacteroidales
a26cc9ef34b4f42af3722d38afb42dd9	1.12291	0.851212	2.91079	1.14145	564.578	-1.29447	0.272246	-4.75478	1.98663e-06	2.97994e-05	d__Bacteria	Bacteroidota	Bacteroidia	Bacteroidales	p-2534-18B5_gut_group	p-2534-18B5_gut_group	uncultured_bacterium
e2823bd233f1c04547d610c55a48caf7	0.0153168	0.0308677	0.199703	0.303136	36.0211	-3.34907	0.700478	-4.78112	1.74322e-06	2.97994e-05	d__Bacteria	Bacteroidota	Bacteroidia	Bacteroidales	p-251-o5	p-251-o5	uncultured_Bacteroidales
fc20407e37785731b1396e34de9fb623	0.103007	0.0459888	0.294668	0.170018	57.9489	-1.38134	0.30151	-4.58143	4.61815e-06	6.15754e-05	d__Bacteria	Bacteroidota	Bacteroidia	Bacteroidales	Bacteroidales_RF16_group	Bacteroidales_RF16_group	uncultured_bacterium
e17052731e332c5d4beb02d5bd8b0b10	4.18365	0.894666	2.98344	0.81532	782.838	0.616877	0.138218	4.46308	8.07914e-06	9.69497e-05	d__Bacteria	Bacteroidota	Bacteroidia	Bacteroidales	Muribaculaceae	Muribaculaceae	uncultured_bacterium
3f60c8cbe1b1f43304856ec500b938f9	0.896478	1.16808	0.266028	0.245647	104.301	1.85837	0.418594	4.43956	9.01428e-06	9.83376e-05	d__Bacteria	Firmicutes	Clostridia	Clostridiales	Clostridiaceae	Clostridium_sensu_stricto_6	Clostridium_bornimense
a1e625598a074e6ae99646e38fd67408	0.0531789	0.0428427	0.141139	0.0666774	28.2693	-1.25091	0.285153	-4.38681	1.15024e-05	0.000115024	d__Bacteria	Firmicutes	Clostridia	Oscillospirales	Oscillospiraceae	UCG-005	uncultured_rumen
806aaad9d73d2b1bdde7db558db37084	0.34645	0.161031	0.699678	0.258162	142.035	-0.905827	0.20845	-4.34553	1.38939e-05	0.000128251	d__Bacteria	Firmicutes	Bacilli	Izemoplasmatales	Izemoplasmatales	Izemoplasmatales	uncultured_bacterium
4f213a9be48dc2ccb63ff7c329a4ee75	2.40106	0.600128	3.75273	0.789352	795.398	-0.53567	0.124424	-4.30519	1.66843e-05	0.000143008	d__Bacteria	Bacteroidota	Bacteroidia	Bacteroidales	uncultured	uncultured	uncultured_Bacteroidales
08b6e4b8fb1453ebd47819e4d6f8bccd	5.31276	0.916824	4.32304	0.854345	1082.84	0.424976	0.100764	4.21754	2.46978e-05	0.000195728	d__Bacteria	Bacteroidota	Bacteroidia	Bacteroidales	Rikenellaceae	Rikenellaceae_RC9_gut_group	uncultured_Bacteroidales
5218e80b3a35f14bfc2ae5584bdce196	0.438738	0.226415	0.836969	0.25399	171.387	-0.824043	0.195963	-4.2051	2.60971e-05	0.000195728	d__Bacteria	Bacteroidota	Bacteroidia	Bacteroidales	F082	F082	uncultured_bacterium
05d16c7bdfb656790bf6a231c14a752c	2.43196	0.430835	3.75131	0.90256	796.626	-0.51841	0.127692	-4.05985	4.91045e-05	0.00034662	d__Bacteria	Bacteroidota	Bacteroidia	Bacteroidales	Prevotellaceae	Prevotellaceae_UCG-004	uncultured_bacterium
549af4c1850494c899f075f215e4a53e	0.217081	0.129581	0.064721	0.0690871	26.4773	1.82272	0.461018	3.95369	7.69562e-05	0.000513041	d__Bacteria	Firmicutes	Bacilli	Acholeplasmatales	Acholeplasmataceae	Anaeroplasma	uncultured_bacterium
bc2bb6e9359b5ee4f74f28bff625e559	0.0165663	0.0279007	0.0616639	0.0344802	12.5206	-1.59141	0.404911	-3.93026	8.48527e-05	0.000535912	d__Bacteria	Bacteroidota	Bacteroidia	Bacteroidales	Marinifilaceae	Odoribacter	uncultured_bacterium
937fff933f781f83c30c7a55f6d26088	0.0206628	0.0288949	0.0598217	0.0268313	12.435	-1.28017	0.344656	-3.71434	0.000203735	0.00122241	d__Bacteria	Spirochaetota	Spirochaetia	Spirochaetales	Spirochaetaceae	Sphaerochaeta	uncultured_bacterium
03dc4af7bde3659bff5df02ee3de43e7	0.0881645	0.0755736	0.025929	0.0629268	11.3657	1.75908	0.541699	3.24733	0.00116493	0.00665676	d__Bacteria	Firmicutes	Clostridia	Lachnospirales	Lachnospiraceae	Cellulosilyticum	uncultured_Cellulosilyticum
3e75ad65d3813b19fcbc4285193032cf	1.81539	0.968025	1.21849	0.549067	325.267	0.699572	0.220221	3.17668	0.0014897	0.00812564	d__Bacteria	Firmicutes	Clostridia	Lachnospirales	Lachnospiraceae	Cellulosilyticum	uncultured_bacterium
149b5faf9690628b34efee1b13ca4727	0.0152704	0.0120765	0.0432822	0.0316611	9.3483	-1.20303	0.38036	-3.16287	0.00156224	0.00815082	d__Bacteria	Firmicutes	Clostridia	Peptostreptococcales-Tissierellales	Anaerovoracaceae	[Eubacterium]_nodatum_group	uncultured_bacterium
1177f2ed5609676002f39a2adca96124	0.0795645	0.0796868	0.221758	0.179187	43.8373	-1.35515	0.432527	-3.1331	0.00172968	0.00864842	d__Bacteria	Bacteroidota	Bacteroidia	Bacteroidales	Dysgonomonadaceae	uncultured	uncultured_bacterium
be0c6ba5d73909b5337df98f8ebfde0d	0.283333	0.104714	0.209438	0.0685415	55.2396	0.559882	0.184078	3.04155	0.0023536	0.0112973	d__Bacteria	Firmicutes	Clostridia	Oscillospirales	Ruminococcaceae	Pygmaiobacter	uncultured_bacterium
a1dc0899f246ee81f1eda11c6e9283ba	0.41489	0.188327	0.82754	0.470119	168	-0.892216	0.300565	-2.96847	0.00299291	0.0138134	d__Bacteria	Cyanobacteria	Vampirivibrionia	Gastranaerophilales	Gastranaerophilales	Gastranaerophilales	uncultured_bacterium
adcd966c766bc403d62e3ff45e8048ab	2.23367	1.09347	1.5944	0.779196	417.048	0.608735	0.211907	2.87265	0.00407049	0.0180911	d__Bacteria	Firmicutes	Bacilli	Erysipelotrichales	Erysipelotrichaceae	Turicibacter	uncultured_bacterium
0474ed6a4dffd78e09110ab2abdb6dbe	0.0433631	0.0336532	0.0949853	0.066015	19.8781	-0.942806	0.341202	-2.76319	0.00572396	0.0245313	d__Bacteria	Bacteroidota	Bacteroidia	Bacteroidales	Barnesiellaceae	uncultured	uncultured_Porphyromonadaceae
39130b8fd0a1b8bfb8eb6bf2b44a2090	0.0762411	0.0388131	0.0370342	0.0352661	12.292	1.11036	0.415077	2.67507	0.00747133	0.0299442	d__Bacteria	Bacteroidota	Bacteroidia	Bacteroidales	Marinifilaceae	Odoribacter	uncultured_Bacteroidales
93bc521bc81d198dd71fc74447a898df	2.95712	0.738123	4.14913	1.07606	901.314	-0.377064	0.142703	-2.64229	0.00823466	0.0299442	d__Bacteria	Firmicutes	Clostridia	Oscillospirales	UCG-010	UCG-010	uncultured_bacterium
a80f84fec32c20122aa20965fb4fdaec	3.06848	2.01601	1.9935	1.12421	549.748	0.768484	0.288577	2.66301	0.00774449	0.0299442	d__Bacteria	Proteobacteria	Gammaproteobacteria	Aeromonadales	Succinivibrionaceae	Ruminobacter	uncultured_Ruminobacter
cbc798ae9f6cdc9beb16ec650091bdc0	0.0150312	0.0276227	0.0539885	0.0578627	10.9592	-1.55316	0.584302	-2.65815	0.00785701	0.0299442	d__Bacteria	Elusimicrobiota	Elusimicrobia	Elusimicrobiales	Elusimicrobiaceae	Elusimicrobium	uncultured_bacterium
d827474fe91035b9d125f637289a48b7	0.0935907	0.0516328	0.16485	0.0743612	34.9622	-0.675119	0.255208	-2.64537	0.0081601	0.0299442	d__Bacteria	Firmicutes	Bacilli	Izemoplasmatales	Izemoplasmatales	Izemoplasmatales	gut_metagenome
062b6187cbbcd861f792c822b852aff2	0.153779	0.0852812	0.121066	0.0315275	31.6321	0.466761	0.178658	2.61259	0.00898586	0.0317148	d__Bacteria	Firmicutes	Clostridia	Christensenellales	Christensenellaceae	Christensenellaceae_R-7_group	bacterium_YE57
12f804039b7de774a97fe2ae844bf3e7	0.224902	0.116146	0.13216	0.0986316	38.2802	0.898229	0.349637	2.56904	0.0101982	0.0349651	d__Bacteria	Firmicutes	Clostridia	Monoglobales	Monoglobaceae	Monoglobus	uncultured_Ruminococcaceae
ae84e42cdb4ea6df5053958180e8e80b	0.0326198	0.0479724	0.0839138	0.0728306	17.0702	-1.20356	0.475022	-2.53369	0.0112868	0.0376228	d__Bacteria	Cyanobacteria	Vampirivibrionia	Gastranaerophilales	Gastranaerophilales	Gastranaerophilales	uncultured_rumen
be3523023f189713d9f30a1eead5e402	0.0437267	0.035024	0.0847097	0.0467341	18.0899	-0.794224	0.325609	-2.4392	0.01472	0.0477405	d__Bacteria	Verrucomicrobiota	Lentisphaeria	Victivallales	Victivallaceae	Victivallis	uncultured_bacterium
8230de4b82e4c69503c7ba43b7332af0	0.399638	0.33363	0.248122	0.150515	69.1781	0.803994	0.333898	2.4079	0.0160444	0.0506665	d__Bacteria	Firmicutes	Bacilli	Erysipelotrichales	Erysipelotrichaceae	Faecalitalea	uncultured_bacterium
7b2f3af2879b936ee36ca7c29a3540d1	0.148934	0.0348866	0.112312	0.0514845	29.8445	0.511152	0.216594	2.35996	0.0182771	0.0562372	d__Bacteria	Bacteroidota	Bacteroidia	Bacteroidales	Prevotellaceae	Prevotellaceae_UCG-004	uncultured_Bacteroidales
cc3e972570c17a1d94e2e7535f56412a	0.185925	0.0985839	0.108903	0.0862598	31.8198	0.874955	0.384313	2.27667	0.0228058	0.0684173	d__Bacteria	Bacteroidota	Bacteroidia	Bacteroidales	Prevotellaceae	Prevotellaceae_Ga6A1_group	uncultured_bacterium
98518877c15935cbd1566033163df387	0.0477966	0.0368886	0.0867738	0.0487071	18.911	-0.717732	0.327205	-2.19352	0.0282699	0.0817903	d__Bacteria	Firmicutes	Clostridia	Oscillospirales	UCG-010	UCG-010	metagenome
b6576920f3022a2da664cd19901bf4bd	0.0833288	0.0406007	0.0617298	0.0275424	16.9108	0.529786	0.242067	2.18859	0.0286266	0.0817903	d__Bacteria	Firmicutes	Clostridia	Oscillospirales	Butyricicoccaceae	uncultured	uncultured_bacterium
4f69164ee1a77e260ff55f74cbbe5364	0.0147478	0.0236788	0.0392554	0.0368475	8.60789	-1.16191	0.540936	-2.14796	0.0317167	0.0845778	d__Bacteria	Proteobacteria	Alphaproteobacteria	Rhodospirillales	uncultured	uncultured	uncultured_rumen
774fd2420dffba618651972fef384a09	0.239358	0.075665	0.19366	0.0795033	49.8046	0.437145	0.202032	2.16374	0.0304842	0.0845778	d__Bacteria	Firmicutes	Bacilli	Acholeplasmatales	Acholeplasmataceae	Anaeroplasma	uncultured_Anaeroplasma
a7b77d089f3200d1e23ca0391e0d90f1	0.159533	0.0560315	0.129987	0.0519497	33.3511	0.4168	0.193759	2.15113	0.0314663	0.0845778	d__Bacteria	Firmicutes	Clostridia	Oscillospirales	Ruminococcaceae	Incertae_Sedis	uncultured_bacterium
9e6f274a5fe6d1848646e7a8707abc74	0.104675	0.0726293	0.0505086	0.0830462	16.2947	1.13308	0.530875	2.13437	0.0328127	0.0855984	d__Bacteria	Firmicutes	Clostridia	Lachnospirales	Lachnospiraceae	Lachnospiraceae_NK4A136_group	uncultured_Lachnospiraceae
6423377d8229950cfdf72a5ff4fe1f88	0.210116	0.178092	0.119765	0.113079	34.68	0.910167	0.43501	2.09229	0.0364125	0.0929682	d__Bacteria	Firmicutes	Clostridia	Clostridiales	Clostridiaceae	Clostridium_sensu_stricto_1	Clostridium_butyricum
65bf9f18953baa25c6758f96e05e3f86	0.237807	0.0719266	0.195601	0.0787707	49.7388	0.410494	0.197998	2.07322	0.0381517	0.0944496	d__Bacteria	Firmicutes	Bacilli	Erysipelotrichales	Erysipelatoclostridiaceae	UCG-004	uncultured_Erysipelotrichaceae
f933c8e4799004f0e5568613206bfa39	0.129949	0.0609447	0.0834062	0.0549692	23.4499	0.749252	0.362171	2.06878	0.0385669	0.0944496	d__Bacteria	Bacteroidota	Bacteroidia	Bacteroidales	Barnesiellaceae	uncultured	uncultured_Bacteroidales
07c454c14c00fcbcb97f113ab1ef6c97	0.0187777	0.0173241	0.0374548	0.027086	8.49853	-0.763945	0.37496	-2.03741	0.0416094	0.0998626	d__Bacteria	Firmicutes	Clostridia	Christensenellales	Christensenellaceae	Christensenellaceae_R-7_group	uncultured_bacterium
48919d855ea873a02a8083de2d2190be	0.217719	0.156844	0.159341	0.0973762	41.9764	0.575273	0.288552	1.99366	0.0461896	0.106591	d__Bacteria	Bacteroidota	Bacteroidia	Bacteroidales	Muribaculaceae	Muribaculaceae	uncultured_Porphyromonadaceae
66b362dfc5cb0567026b0cfb6acc317a	0.0261567	0.0454971	0.0587912	0.0497817	12.5713	-1.02024	0.510406	-1.99888	0.0456218	0.106591	d__Bacteria	Firmicutes	Clostridia	Clostridia_UCG-014	Clostridia_UCG-014	Clostridia_UCG-014	uncultured_bacterium
48b4186f051ce920f38a9b80f165f032	0.044705	0.026635	0.0281163	0.0261374	8.65907	0.719885	0.382636	1.88138	0.0599198	0.133155	d__Bacteria	Firmicutes	Bacilli	Acholeplasmatales	Acholeplasmataceae	EMP-G18	uncultured_bacterium
59951f9af49285601320624712e046aa	0.125281	0.0516849	0.10531	0.0428772	26.8755	0.379009	0.200681	1.88861	0.0589439	0.133155	d__Bacteria	Firmicutes	Clostridia	Lachnospirales	Lachnospiraceae	Lachnospiraceae_ND3007_group	uncultured_bacterium
3860e317a861db6f43999332b344bb73	0.699903	0.280915	0.601929	0.222185	148.588	0.333115	0.183299	1.81733	0.0691661	0.150908	d__Bacteria	Firmicutes	Clostridia	Lachnospirales	Lachnospiraceae	Roseburia	uncultured_Lachnospiraceae
0799785da64542cbfb2f870507f5d767	0.539864	0.183217	0.472972	0.169871	116.839	0.307238	0.171895	1.78736	0.0738787	0.158312	d__Bacteria	Proteobacteria	Gammaproteobacteria	Burkholderiales	Sutterellaceae	Parasutterella	uncultured_Burkholderiales
64496feaef8a8c20870626380e62ab7d	1.12208	0.321123	1.42024	0.337259	316.511	-0.229195	0.140936	-1.62623	0.1039	0.211323	d__Bacteria	Bacteroidota	Bacteroidia	Bacteroidales	Paludibacteraceae	uncultured	uncultured_Paludibacter
79880f56d860e3c7b762ba062920630c	0.0256742	0.0103825	0.0401275	0.0266945	9.47148	-0.479039	0.294031	-1.62921	0.103268	0.211323	d__Bacteria	Desulfobacterota	Desulfovibrionia	Desulfovibrionales	Desulfovibrionaceae	Mailhella	uncultured_bacterium
84b740ff803f9129a899124cc23ebb8a	0.944461	0.384567	1.20499	0.266472	266.877	-0.241578	0.148221	-1.62985	0.103133	0.211323	d__Bacteria	Firmicutes	Clostridia	Lachnospirales	Lachnospiraceae	Lachnospiraceae_UCG-010	uncultured_bacterium
00d1000b3cf1b4ab452948ab5fd6cc98	0.14789	0.0445098	0.1891	0.052052	42.7462	-0.241072	0.154088	-1.56451	0.117697	0.231535	d__Bacteria	Firmicutes	Clostridia	Peptostreptococcales-Tissierellales	Anaerovoracaceae	Anaerovorax	uncultured_bacterium
f9739155f812577049b8c837ff920687	0.0491032	0.0212523	0.068681	0.0289319	15.7475	-0.349186	0.222259	-1.57108	0.116164	0.231535	d__Bacteria	Firmicutes	Clostridia	Oscillospirales	Oscillospiraceae	Oscillibacter	uncultured_Clostridiales
9539db84bb1b44cb5fcd9f6135bb3fdf	0.609544	0.226795	0.796762	0.254348	176.114	-0.265556	0.171625	-1.54731	0.121789	0.235721	d__Bacteria	Firmicutes	Clostridia	Oscillospirales	Ruminococcaceae	uncultured	uncultured_Ruminococcaceae
ff385a882d52bd0698132f46ec4a7a77	1.44253	0.291648	1.42213	0.232223	336.252	0.14067	0.0924239	1.52201	0.128006	0.243821	d__Bacteria	Bacteroidota	Bacteroidia	Bacteroidales	uncultured	uncultured	uncultured_bacterium
5b23d91f79152fd36d7b1048758b2801	0.301253	0.206062	0.231835	0.150759	59.7614	0.490963	0.333163	1.47364	0.140578	0.263584	d__Bacteria	Firmicutes	Clostridia	Oscillospirales	Ruminococcaceae	Negativibacillus	uncultured_bacterium
9e14dab2b649f64881c547ff690acb6a	0.567687	0.332854	0.45438	0.349622	114.799	0.446925	0.308702	1.44776	0.147685	0.27265	d__Bacteria	Firmicutes	Clostridia	Lachnospirales	Lachnospiraceae	Frisingicoccus	uncultured_bacterium
911c5c2b8f5db7329b75abbb97483285	0.0477313	0.0543233	0.0344654	0.0315299	9.77714	0.560214	0.405782	1.38058	0.167409	0.30438	d__Bacteria	Firmicutes	Clostridia	Lachnospirales	Lachnospiraceae	[Eubacterium]_ruminantium_group	uncultured_bacterium
0b8a1d771895cc58c7aed40facd6d040	0.0635034	0.0354476	0.0910153	0.0546054	20.7572	-0.389053	0.29706	-1.30968	0.190305	0.335042	d__Bacteria	Firmicutes	Clostridia	Oscillospirales	UCG-010	UCG-010	gut_metagenome
764474d004232793c03e3744ff5b31d1	0.0903007	0.0366766	0.114531	0.0338886	26.2974	-0.235538	0.179882	-1.3094	0.190398	0.335042	d__Bacteria	Firmicutes	Bacilli	Erysipelotrichales	Erysipelatoclostridiaceae	uncultured	uncultured_Erysipelotrichaceae
b5a17ef5b24a6a0162841ea2d8dad6f1	0.0598257	0.0493446	0.0389954	0.0471328	11.5298	0.67035	0.514552	1.30278	0.192649	0.335042	d__Bacteria	Bacteroidota	Bacteroidia	Bacteroidales	gir-aah93h0	gir-aah93h0	uncultured_bacterium
6fcbaa8abd09132fb04cf9a358bbe8ee	1.43507	0.353027	1.40902	0.304925	333.871	0.146536	0.120013	1.221	0.222085	0.375355	d__Bacteria	Firmicutes	Clostridia	Oscillospirales	[Eubacterium]_coprostanoligenes_group	[Eubacterium]_coprostanoligenes_group	uncultured_bacterium
77c8e718b3e17a1c742a054b663677cf	1.75387	0.533471	2.11248	0.457272	473.919	-0.150235	0.122532	-1.22609	0.220167	0.375355	d__Bacteria	Firmicutes	Clostridia	Oscillospirales	Butyricicoccaceae	UCG-009	uncultured_bacterium
44975d0eae87a4a44747157cf22c61ed	0.176123	0.0847315	0.138371	0.116809	36.0289	0.484535	0.403079	1.20209	0.22933	0.382217	d__Bacteria	Firmicutes	Clostridia	Lachnospirales	Lachnospiraceae	Lachnospiraceae_AC2044_group	uncultured_bacterium
9670f02362812c99e8c1f64e17dc75f0	0.125039	0.0446901	0.112807	0.0527242	28.0923	0.277347	0.235314	1.17863	0.238547	0.392131	d__Bacteria	Firmicutes	Clostridia	Lachnospirales	Defluviitaleaceae	Defluviitaleaceae_UCG-011	uncultured_bacterium
ca9dde2be4bd72d5af3eb2e7216bbeb6	0.0269056	0.0228406	0.0390524	0.0225005	9.24793	-0.389187	0.335467	-1.16013	0.245994	0.39891	d__Bacteria	Firmicutes	Clostridia	Lachnospirales	Lachnospiraceae	Tuzzerella	uncultured_bacterium
76e7053653e7dd17f453a6f2673d937f	11.848	1.44869	12.1138	1.62482	2837.41	0.0897799	0.0796128	1.12771	0.259444	0.41511	d__Bacteria	Bacteroidota	Bacteroidia	Bacteroidales	Bacteroidaceae	Bacteroides	uncultured_Bacteroides
7eeffc1cfa3f69cf658c6543ea8a207f	0.102376	0.0381168	0.0982735	0.0310078	24.4246	0.196228	0.177806	1.10361	0.269763	0.425942	d__Bacteria	Firmicutes	Clostridia	Lachnospirales	Lachnospiraceae	Moryella	human_gut
88f6f535036c76d6602aca4a9f99ee78	0.0452145	0.0809765	0.0775389	0.104536	16.9666	-0.704665	0.66171	-1.06491	0.286915	0.44714	d__Bacteria	Fibrobacterota	Fibrobacteria	Fibrobacterales	Fibrobacteraceae	Fibrobacter	uncultured_bacterium
3f7b56db28761cbcc8fe45cabea11f28	0.130649	0.113178	0.0985588	0.114862	26.0896	0.507235	0.48643	1.04277	0.297054	0.457007	d__Bacteria	Firmicutes	Negativicutes	Veillonellales-Selenomonadales	uncultured	uncultured	uncultured_bacterium
86bfcfe4045e85efe25fd7b78dc49ae0	0.0986193	0.0587904	0.128147	0.0602434	29.1299	-0.269085	0.26879	-1.0011	0.316781	0.477138	d__Bacteria	Firmicutes	Clostridia	Lachnospirales	Lachnospiraceae	Anaerosporobacter	uncultured_Lachnospiraceae
cac6cf5a52d32315e38ec545053fc4e7	0.291164	0.106331	0.362061	0.161265	81.4488	-0.20062	0.200944	-0.998386	0.318092	0.477138	d__Bacteria	Firmicutes	Clostridia	Oscillospirales	Ruminococcaceae	Candidatus_Soleaferrea	uncultured_bacterium
7d18b99139ef4187e2c50933f9b24a6e	0.194225	0.135174	0.290404	0.257158	62.6553	-0.419107	0.445235	-0.941316	0.346543	0.513397	d__Bacteria	Bacteroidota	Bacteroidia	Bacteroidales	Prevotellaceae	Prevotellaceae_UCG-003	uncultured_bacterium
32675c7868bdda9f3dff024b4715c04d	0.559058	0.16372	0.523221	0.284163	126.557	0.198487	0.21347	0.929813	0.352468	0.515806	d__Bacteria	Firmicutes	Clostridia	Oscillospirales	Oscillospiraceae	UCG-002	uncultured_bacterium
69847b580039208dfcac8be9df2ec2a2	2.21353	0.850169	2.66975	0.998871	597.432	-0.156086	0.178469	-0.874583	0.381801	0.552001	d__Bacteria	Firmicutes	Negativicutes	Acidaminococcales	Acidaminococcaceae	Phascolarctobacterium	uncultured_bacterium
27e2d8f07589453c5d9ebcaa00c020f1	1.48824	0.616164	1.80713	0.520992	405.173	-0.155369	0.181232	-0.857298	0.39128	0.552648	d__Bacteria	Firmicutes	Clostridia	Oscillospirales	UCG-010	UCG-010	uncultured_Ruminococcaceae
7cabe1fcb4129b3ba34e6241ebe61841	0.0300771	0.0152361	0.0394035	0.0236041	9.57932	-0.255327	0.29794	-0.856975	0.391459	0.552648	d__Bacteria	Firmicutes	Clostridia	Peptostreptococcales-Tissierellales	Anaerovoracaceae	Mogibacterium	uncultured_rumen
0be9444c3173f82fea650f814daa1055	0.435685	0.15151	0.43204	0.14911	102.896	0.139936	0.166712	0.839389	0.401251	0.555439	d__Bacteria	Firmicutes	Bacilli	Erysipelotrichales	Erysipelotrichaceae	[Anaerorhabdus]_furcosa_group	uncultured_Anaerorhabdus
9b867f3bc244a17b196b4e19655cfb9b	0.196211	0.0575856	0.233527	0.0769691	53.1217	-0.128044	0.154527	-0.828616	0.407322	0.555439	d__Bacteria	Firmicutes	Clostridia	Oscillospirales	UCG-010	UCG-010	unidentified
ac4a40f8d6017bce11451260766520c8	0.415763	0.769649	0.30641	0.523673	83.6586	0.658531	0.787124	0.83663	0.402801	0.555439	d__Bacteria	Proteobacteria	Gammaproteobacteria	Aeromonadales	Succinivibrionaceae	Succinivibrio	uncultured_Succinivibrio
c64482e970f7f3489d8df310b088356c	0.0428356	0.060555	0.0675605	0.11607	14.9426	-0.532411	0.673204	-0.790861	0.429025	0.578461	d__Bacteria	Bacteroidota	Bacteroidia	Bacteroidales	p-251-o5	p-251-o5	uncultured_bacterium
318e212648432850a7da178246f673e5	0.110773	0.0486704	0.103428	0.0628503	25.6711	0.217047	0.283409	0.765843	0.443769	0.591693	d__Bacteria	Firmicutes	Clostridia	Monoglobales	Monoglobaceae	Monoglobus	uncultured_Firmicutes
4a3c6013100ae03297bb648d080f3117	0.179006	0.0863844	0.17582	0.0697834	42.3881	0.164154	0.21841	0.751584	0.452301	0.596441	d__Bacteria	Firmicutes	Bacilli	Acholeplasmatales	Acholeplasmataceae	EMP-G18	uncultured_Mollicutes
c3158ab20e50ea463f0f949774f9d83a	0.0947486	0.0465201	0.11511	0.0401634	26.6258	-0.152363	0.205656	-0.740866	0.458775	0.598402	d__Bacteria	Firmicutes	Clostridia	Oscillospirales	Oscillospiraceae	Oscillospira	uncultured_bacterium
529ea75f42abd34e1c59be125cd49290	0.290429	0.205489	0.244604	0.391418	62.8477	0.358584	0.565895	0.633657	0.526305	0.679103	d__Bacteria	Proteobacteria	Gammaproteobacteria	Aeromonadales	Succinivibrionaceae	Succinivibrio	uncultured_bacterium
33a8efe194592fdc903c21a7ee2cc101	0.0825114	0.130965	0.068551	0.0609427	18.0679	0.33854	0.548727	0.616955	0.537265	0.68171	d__Bacteria	Firmicutes	Bacilli	RF39	RF39	RF39	uncultured_bacterium
f0f64cb76d7da75081c6fadcb5ebaddf	0.0855586	0.0473108	0.0836634	0.0476967	20.5688	0.168231	0.274311	0.613286	0.539687	0.68171	d__Bacteria	Firmicutes	Bacilli	Erysipelotrichales	Erysipelatoclostridiaceae	uncultured	uncultured_bacterium
fc65166eeca2f44e8e266c60730cae64	0.588804	0.394524	0.561363	0.42712	133.959	0.187781	0.34641	0.542076	0.587766	0.734708	d__Bacteria	Bacteroidota	Bacteroidia	Bacteroidales	Bacteroidales_RF16_group	Bacteroidales_RF16_group	uncultured_Parabacteroides
d30647a38f0a71e9038b0a7f6a44d0f6	0.0520639	0.0211927	0.0621838	0.0266392	14.8405	-0.107039	0.212432	-0.503875	0.61435	0.76002	d__Bacteria	Patescibacteria	Saccharimonadia	Saccharimonadales	Saccharimonadaceae	Candidatus_Saccharimonas	uncultured_rumen
9fc4113868dc630982237f91159a55c1	0.0265811	0.0232777	0.0336877	0.0379601	8.46233	-0.221386	0.504006	-0.439252	0.660479	0.80058	d__Bacteria	Firmicutes	Clostridia	Oscillospirales	Oscillospiraceae	NK4A214_group	uncultured_Ruminococcaceae
f772eb7915a9b0145d411ec90a58d8b8	0.399775	0.128048	0.459773	0.138655	105.238	-0.0728925	0.163792	-0.44503	0.656298	0.80058	d__Bacteria	Firmicutes	Clostridia	Peptococcales	Peptococcaceae	uncultured	uncultured_bacterium
fb78424890bd291f6522ece4c1cad7d7	0.221532	0.0971648	0.226203	0.0961513	53.8209	0.0897019	0.217794	0.411866	0.680438	0.816525	d__Bacteria	Firmicutes	Clostridia	Christensenellales	Christensenellaceae	Christensenellaceae_R-7_group	uncultured_prokaryote
28ac143a8f7b24130a8af3bf5d5f81e0	0.181632	0.116351	0.18495	0.103023	44.1602	0.104475	0.281574	0.371038	0.710609	0.844288	d__Bacteria	Firmicutes	Clostridia	Oscillospirales	[Eubacterium]_coprostanoligenes_group	[Eubacterium]_coprostanoligenes_group	uncultured_Ruminococcaceae
4b3b121d742da2a1c549ff724088dbf8	0.441087	0.151692	0.464506	0.0936814	108.457	0.044471	0.12426	0.357887	0.720428	0.847563	d__Bacteria	Firmicutes	Clostridia	Monoglobales	Monoglobaceae	Monoglobus	uncultured_bacterium
92491231c4b9119dff8f82c83ed0c779	0.0882215	0.0348001	0.099615	0.0351922	23.8199	-0.0700934	0.204909	-0.34207	0.732298	0.853163	d__Bacteria	Firmicutes	Clostridia	Clostridia_vadinBB60_group	Clostridia_vadinBB60_group	Clostridia_vadinBB60_group	uncultured_bacterium
d5ae398f7f5b7b00d89599eec5e7f20f	2.43541	0.791751	2.54118	0.529217	590.325	0.0428208	0.132046	0.324287	0.745721	0.860447	d__Bacteria	Bacteroidota	Bacteroidia	Bacteroidales	Bacteroidales_RF16_group	Bacteroidales_RF16_group	uncultured_Porphyromonadaceae
8769462862bd80b3d161223b3426aee8	0.408351	0.104678	0.433763	0.134816	101.041	0.0489656	0.16183	0.302574	0.762214	0.871102	d__Bacteria	Firmicutes	Bacilli	Erysipelotrichales	Erysipelatoclostridiaceae	UCG-004	uncultured_bacterium
e75e6019b5bf978e52fbc82a8a53777d	0.0954843	0.0742884	0.111721	0.0712205	25.8578	-0.0926841	0.347451	-0.266755	0.789658	0.893952	d__Bacteria	Proteobacteria	Alphaproteobacteria	Rhodospirillales	uncultured	uncultured	gut_metagenome
1689f3fa3a1ff7599dfe7663be3e79f2	0.21106	0.141504	0.239796	0.162623	55.0894	-0.0755486	0.324621	-0.232729	0.815972	0.898318	d__Bacteria	Firmicutes	Clostridia	Oscillospirales	[Eubacterium]_coprostanoligenes_group	[Eubacterium]_coprostanoligenes_group	uncultured_Clostridium
ca6270fae683a16f20133fa0ef6e058b	0.483061	0.136501	0.539218	0.173003	124.315	-0.0401435	0.163546	-0.245456	0.806103	0.898318	d__Bacteria	Firmicutes	Clostridia	Peptostreptococcales-Tissierellales	Anaerovoracaceae	Family_XIII_AD3011_group	uncultured_Clostridiales
fa455d9c2e08396e69e0582a5fd97670	0.0631831	0.141388	0.0774227	0.128585	18.1436	-0.187011	0.787263	-0.237546	0.812234	0.898318	d__Bacteria	Spirochaetota	Spirochaetia	Spirochaetales	Spirochaetaceae	Treponema	uncultured_rumen
2fd2a68bfb2df4912c7873906f9cc32b	0	0	0.210848	1.15155	1.03506	-0.109411	0.575402	-0.190147	0.849194	0.926393	d__Bacteria	Spirochaetota	Spirochaetia	Spirochaetales	Spirochaetaceae	Treponema	Treponema_porcinum
62766572cab1d7a35b988e382ff7a7e6	0.0542431	0.0394023	0.0612621	0.0495932	14.8084	-0.0568957	0.357979	-0.158936	0.873719	0.927844	d__Bacteria	Firmicutes	Clostridia	Lachnospirales	Lachnospiraceae	Acetitomaculum	uncultured_rumen
ce14273e115494eb727306ec8b3da0f8	0.1053	0.0561112	0.117574	0.0425536	27.6543	-0.0308765	0.190983	-0.161671	0.871565	0.927844	d__Bacteria	Firmicutes	Clostridia	Oscillospirales	Oscillospiraceae	Papillibacter	uncultured_bacterium
e02cd2da2e3efd5b3094ecb538fd5558	0.618023	0.117571	0.65907	0.233806	153.81	0.0321661	0.183155	0.175623	0.860591	0.927844	d__Bacteria	Bacteroidota	Bacteroidia	Bacteroidales	Bacteroidales_RF16_group	Bacteroidales_RF16_group	uncultured_Paludibacter
54e0d9361283646769aad69240070b6c	0.0487804	0.0309943	0.054873	0.0402453	13.3747	-0.0422709	0.331222	-0.127621	0.898449	0.92943	d__Bacteria	Firmicutes	Clostridia	Oscillospirales	Oscillospirales	Hydrogenoanaerobacterium	uncultured_bacterium
7baea76b0c3c91fce0f8bf8a9c681d38	0.115739	0.035691	0.123978	0.0480694	29.5285	0.0272631	0.18696	0.145823	0.884061	0.92943	d__Bacteria	Firmicutes	Bacilli	Erysipelotrichales	Erysipelotrichaceae	[Anaerorhabdus]_furcosa_group	uncultured_bacterium
fbae8c0ca82c191f050cac14afbfc220	9.32321	1.61023	10.0398	1.41782	2316.45	0.0110411	0.085431	0.12924	0.897168	0.92943	d__Bacteria	Bacteroidota	Bacteroidia	Bacteroidales	Rikenellaceae	Alistipes	uncultured_bacterium
825c801a27341344d296a2c9e0396679	0.117531	0.111764	0.122764	0.223422	29.913	0.0525078	0.602419	0.0871615	0.930543	0.954403	d__Bacteria	Firmicutes	Negativicutes	Veillonellales-Selenomonadales	Selenomonadaceae	Anaerovibrio	uncultured_bacterium
1a69fc18d99d505b8a04cb3970af6191	1.8881	0.200649	2.05383	0.327509	472.114	-0.00317556	0.073262	-0.0433453	0.965426	0.981789	d__Bacteria	Bacteroidota	Bacteroidia	Bacteroidales	Rikenellaceae	Rikenellaceae_RC9_gut_group	uncultured_bacterium
dc84c724218c6fce73d3089f305397f3	0.202795	0.128675	0.219676	0.138578	51.2681	-0.00852359	0.274803	-0.0310171	0.975256	0.983451	d__Bacteria	Firmicutes	Bacilli	Erysipelotrichales	Erysipelatoclostridiaceae	Erysipelatoclostridium	uncultured_bacterium
8f90d9e8fc44e772d258fdb4ee035d2a	0.412952	0.223781	0.454166	0.231055	104.524	-0.0015967	0.269509	-0.00592446	0.995273	0.995273	d__Bacteria	Firmicutes	Clostridia	Oscillospirales	Oscillospiraceae	UCG-005	uncultured_bacterium
